# Supplementary material for: Ribosome engineering reveals the importance of 5S rRNA autonomy for ribosome assembly
Source: Nat Commun. 2020 Jun 9;11:2900. doi: 10.1038/s41467-020-16694-8 (PMC7283268; doi:10.1038/s41467-020-16694-8)
Supplement: Supplementary file 4 — Source Data [file 41467_2020_16694_MOESM4_ESM.zip]

Archive with 7 entries (4 files):
- New Folder With Items/
- New Folder With Items/248051_2_data_set_4606476_q60yb4.pdf
- __MACOSX/
- __MACOSX/New Folder With Items/
- __MACOSX/New Folder With Items/._248051_2_data_set_4606476_q60yb4.pdf
- New Folder With Items/248051_2_data_set_4606475_q50yb4.xlsx
- __MACOSX/New Folder With Items/._248051_2_data_set_4606475_q50yb4.xlsx
