# Supplementary material for: Ribosome engineering reveals the importance of 5S rRNA autonomy for ribosome assembly
Source: Nat Commun. 2020 Jun 9;11:2900. doi: 10.1038/s41467-020-16694-8 (PMC7283268; doi:10.1038/s41467-020-16694-8)
Supplement: Supplementary file 4 — Source Data [file 41467_2020_16694_MOESM4_ESM.zip › New Folder With Items/248051_2_data_set_4606475_q50yb4.xlsx]

## Sheet: Figure 3d
Raw data for the figure 3d. Identification of the best linker combinations for the 23S-cp5S DH42 construct.
5' linker-cp5S-3' linker	Numbers of reads before selection	Fraction of the library before selection	Numbers of reads after selection	Fraction of the library after selection	Ratio (fraction after selection/fraction before selection)
CTG##A	24	0.000253582	5705	0.1313	517.783
AGG##T	4	4.22636e-05	707	0.0162716	385.002
CTG##	35	0.000369807	4044	0.0930725	251.679
AGG##	30	0.000316977	1586	0.0365017	115.156
GA##A	47	0.000496598	2251	0.0518067	104.323
CG##A	53	0.000559993	2427	0.0558573	99.7464
GA##	193	0.00203922	7589	0.174661	85.6506
AGG##A	24	0.000253582	621	0.0142923	56.3616
GA##T	10	0.000105659	254	0.0058458	55.327
GA##AA	10	0.000105659	189	0.00434983	41.1685
CG##	154	0.00162715	1703	0.0391945	24.0878
GC##AA	51	0.000538861	498	0.0114614	21.2698
CG##T	17	0.00017962	126	0.00289988	16.1445
GG##AA	30	0.000316977	213	0.00490219	15.4654
GG##TCA	2	2.11318e-05	13	0.000299194	14.1585
CG##AA	15	0.000158489	95	0.00218642	13.7954
GTA##	2	2.11318e-05	12	0.00027618	13.0694
GTA##G	1	1.05659e-05	6	0.00013809	13.0694
GAT##CCC	1	1.05659e-05	5	0.000115075	10.8911
GC##CCA	1	1.05659e-05	5	0.000115075	10.8911
GG##	1782	0.0188285	8593	0.197768	10.5037
TAT##	39	0.00041207	185	0.00425777	10.3326
GG##A	551	0.00582182	2603	0.0599079	10.2902
CG##CCA	4	4.22636e-05	17	0.000391254	9.25747
CTG##AT	4	4.22636e-05	17	0.000391254	9.25747
GG##T	68	0.000718482	288	0.00662831	9.22544
GA##GG	1	1.05659e-05	4	9.20598e-05	8.71291
GG##AGA	1	1.05659e-05	4	9.20598e-05	8.71291
CTG##CC	15	0.000158489	56	0.00128884	8.13205
TAT##T	2	2.11318e-05	7	0.000161105	7.6238
G##CCA	12	0.000126791	40	0.000920598	7.26076
AGG##AG	1	1.05659e-05	3	6.90449e-05	6.53468
GA##AT	5	5.28296e-05	15	0.000345224	6.53468
CG##AG	8	8.45273e-05	21	0.000483314	5.71785
TAT##A	16	0.000169055	42	0.000966628	5.71785
ATC##A	3	3.16977e-05	7	0.000161105	5.08253
CTG##CCA	6	6.33955e-05	14	0.000322209	5.08253
GG##GTA	3	3.16977e-05	7	0.000161105	5.08253
GA##CC	35	0.000369807	72	0.00165708	4.48093
GG##CCA	13	0.000137357	25	0.000575374	4.1889
GC##A	184	0.00194413	331	0.00761795	3.91844
GA##AG	4	4.22636e-05	7	0.000161105	3.8119
CG##TCA	2	2.11318e-05	3	6.90449e-05	3.26734
GC##AT	20	0.000211318	28	0.000644419	3.04952
GTA##A	6	6.33955e-05	8	0.00018412	2.9043
CG##AT	4	4.22636e-05	5	0.000115075	2.72278
CTG##GC	5	5.28296e-05	6	0.00013809	2.61387
GG##GG	6	6.33955e-05	7	0.000161105	2.54127
GC##T	40	0.000422636	46	0.00105869	2.50496
GG##AG	10	0.000105659	11	0.000253165	2.39605
AGG##CC	13	0.000137357	14	0.000322209	2.34578
CG##ATA	1	1.05659e-05	1	2.3015e-05	2.17823
CG##GG	4	4.22636e-05	4	9.20598e-05	2.17823
CTG##TG	3	3.16977e-05	3	6.90449e-05	2.17823
##GTA	16	0.000169055	15	0.000345224	2.04209
GGC##AA	4	4.22636e-05	3	6.90449e-05	1.63367
AGG##GG	7	7.39614e-05	5	0.000115075	1.55588
CTT##A	3	3.16977e-05	2	4.60299e-05	1.45215
TA##TCA	3	3.16977e-05	2	4.60299e-05	1.45215
GGA##	41	0.000433202	27	0.000621404	1.43444
##TCA	36	0.000380373	20	0.000460299	1.21013
CTG##G	15	0.000158489	8	0.00018412	1.16172
AGC##A	2	2.11318e-05	1	2.3015e-05	1.08911
CTA##	10	0.000105659	5	0.000115075	1.08911
CTA##A	6	6.33955e-05	3	6.90449e-05	1.08911
GA##GCC	8	8.45273e-05	4	9.20598e-05	1.08911
GG##ATG	2	2.11318e-05	1	2.3015e-05	1.08911
GTG##AA	2	2.11318e-05	1	2.3015e-05	1.08911
GC##	1350	0.014264	641	0.0147526	1.03425
GGC##	17	0.00017962	8	0.00018412	1.02505
GG##AT	33	0.000348675	15	0.000345224	0.990104
GAT##A	5	5.28296e-05	2	4.60299e-05	0.871291
##AGA	13	0.000137357	5	0.000115075	0.83778
GGA##A	25	0.000264148	9	0.000207135	0.784162
CCG##A	20	0.000211318	7	0.000161105	0.76238
CTG##CG	6	6.33955e-05	2	4.60299e-05	0.726076
GGG##T	15	0.000158489	5	0.000115075	0.726076
CG##CC	83	0.000876971	27	0.000621404	0.70858
##GG	78	0.000824141	21	0.000483314	0.586446
GGG##	138	0.0014581	37	0.000851554	0.584018
##CCA	27	0.00028528	7	0.000161105	0.564726
AGG##TG	4	4.22636e-05	1	2.3015e-05	0.544557
G##GG	8	8.45273e-05	2	4.60299e-05	0.544557
CA##A	58	0.000612823	14	0.000322209	0.525779
##	4473	0.0472613	986	0.0226928	0.480155
GG##CC	278	0.00293732	56	0.00128884	0.43878
GAC##	5	5.28296e-05	1	2.3015e-05	0.435646
GGA##T	5	5.28296e-05	1	2.3015e-05	0.435646
##A	1656	0.0174971	327	0.00752589	0.430121
##AA	199	0.00210262	36	0.000828539	0.394051
##CGC	60	0.000633955	10	0.00023015	0.363038
CCT##	6	6.33955e-05	1	2.3015e-05	0.363038
GGC##A	12	0.000126791	2	4.60299e-05	0.363038
##T	340	0.00359241	49	0.00112773	0.313921
GA##TG	14	0.000147923	2	4.60299e-05	0.311175
GGG##A	49	0.00051773	7	0.000161105	0.311175
CG##TG	15	0.000158489	2	4.60299e-05	0.29043
CCG##	48	0.000507164	6	0.00013809	0.272278
GG##GCC	64	0.000676218	8	0.00018412	0.272278
ATC##	17	0.00017962	2	4.60299e-05	0.256262
GA##GC	17	0.00017962	2	4.60299e-05	0.256262
CT##	18	0.000190186	2	4.60299e-05	0.242025
GG##CCC	18	0.000190186	2	4.60299e-05	0.242025
AGG##C	20	0.000211318	2	4.60299e-05	0.217823
GG##CAC	31	0.000327543	3	6.90449e-05	0.210796
##AGC	12	0.000126791	1	2.3015e-05	0.181519
GCG##A	85	0.000898102	7	0.000161105	0.179383
G##A	627	0.00662483	47	0.0010817	0.16328
TTG##A	67	0.000707916	5	0.000115075	0.162554
GG##GC	104	0.00109885	7	0.000161105	0.146611
GTG##AT	15	0.000158489	1	2.3015e-05	0.145215
TA##T	32	0.000338109	2	4.60299e-05	0.136139
CA##	174	0.00183847	10	0.00023015	0.125186
GC##CC	209	0.00220828	12	0.00027618	0.125066
CGC##	18	0.000190186	1	2.3015e-05	0.121013
TAT##CC	18	0.000190186	1	2.3015e-05	0.121013
G##	1791	0.0189235	95	0.00218642	0.11554
GTG##CC	19	0.000200752	1	2.3015e-05	0.114644
CGG##AA	20	0.000211318	1	2.3015e-05	0.108911
TG##A	125	0.00132074	6	0.00013809	0.104555
TAT##AA	86	0.000908668	4	9.20598e-05	0.101313
GCG##	227	0.00239846	10	0.00023015	0.0959572
GA##G	46	0.000486032	2	4.60299e-05	0.0947056
##CC	3005	0.0317506	130	0.00299194	0.0942328
##TAA	24	0.000253582	1	2.3015e-05	0.0907595
GAG##CC	25	0.000264148	1	2.3015e-05	0.0871291
GT##A	54	0.000570559	2	4.60299e-05	0.0806751
TT##A	28	0.000295845	1	2.3015e-05	0.0777939
GTG##A	85	0.000898102	3	6.90449e-05	0.0768786
ATG##	31	0.000327543	1	2.3015e-05	0.0702654
CTG##C	31	0.000327543	1	2.3015e-05	0.0702654
CAA##	32	0.000338109	1	2.3015e-05	0.0680696
TA##A	197	0.00208148	6	0.00013809	0.066342
A##AA	33	0.000348675	1	2.3015e-05	0.0660069
AA##	69	0.000729048	2	4.60299e-05	0.063137
GT##C	72	0.000760746	2	4.60299e-05	0.0605063
TG##	416	0.00439542	11	0.000253165	0.0575974
AG##A	201	0.00212375	5	0.000115075	0.0541848
G##TA	42	0.000443768	1	2.3015e-05	0.0518626
GA##C	43	0.000454334	1	2.3015e-05	0.0506565
TGG##	44	0.0004649	1	2.3015e-05	0.0495052
GT##	138	0.0014581	3	6.90449e-05	0.0473528
TTG##AA	93	0.00098263	2	4.60299e-05	0.0468436
GG##CG	95	0.00100376	2	4.60299e-05	0.0458574
CG##C	191	0.00201809	4	9.20598e-05	0.0456173
CG##G	49	0.00051773	1	2.3015e-05	0.0444536
##CCT	101	0.00106716	2	4.60299e-05	0.0431332
AC##	61	0.000644521	1	2.3015e-05	0.0357087
GG##G	258	0.002726	4	9.20598e-05	0.033771
G##AA	65	0.000686784	1	2.3015e-05	0.0335112
A##	541	0.00571616	8	0.00018412	0.0322104
TA##	543	0.00573729	8	0.00018412	0.0320918
##AG	69	0.000729048	1	2.3015e-05	0.0315685
A##A	218	0.00230337	3	6.90449e-05	0.0299756
CGG##T	74	0.000781877	1	2.3015e-05	0.0294355
G##T	157	0.00165885	2	4.60299e-05	0.0277481
TTG##	164	0.00173281	2	4.60299e-05	0.0265638
CGG##A	341	0.00360298	4	9.20598e-05	0.0255511
GG##TC	86	0.000908668	1	2.3015e-05	0.0253282
CTG##CA	98	0.00103546	1	2.3015e-05	0.0222268
GG##C	541	0.00571616	5	0.000115075	0.0201315
GG##TG	111	0.00117282	1	2.3015e-05	0.0196237
AGA##	767	0.00810405	6	0.00013809	0.0170396
AT##	131	0.00138413	1	2.3015e-05	0.0166277
G##CC	1344	0.0142006	9	0.000207135	0.0145863
GC##G	172	0.00181734	1	2.3015e-05	0.0126641
##AT	382	0.00403618	2	4.60299e-05	0.0114043
GC##CAC	433	0.00457504	2	4.60299e-05	0.0100611
AT##TG	227	0.00239846	1	2.3015e-05	0.00959572
##GC	1630	0.0172224	7	0.000161105	0.00935435
##TAC	243	0.00256752	1	2.3015e-05	0.0089639
CC##G	251	0.00265204	1	2.3015e-05	0.0086782
AG##	545	0.00575842	2	4.60299e-05	0.0079935
CGG##	2631	0.0277989	8	0.00018412	0.00662327
C##	667	0.00704746	2	4.60299e-05	0.00653142
T##	1042	0.0110097	3	6.90449e-05	0.00627129
##TG	1769	0.0186911	4	9.20598e-05	0.00492533
G##CGA	501	0.00529352	1	2.3015e-05	0.00434776
TA##GCC	1026	0.0108406	1	2.3015e-05	0.00212303
T##A	2466	0.0260555	2	4.60299e-05	0.00176661
AG##C	1242	0.0131229	1	2.3015e-05	0.00175381
CGG##CC	1298	0.0137146	1	2.3015e-05	0.00167814
##CA	1608	0.01699	1	2.3015e-05	0.00135462
##C	1634	0.0172647	1	2.3015e-05	0.00133306
##G	1772	0.0187228	1	2.3015e-05	0.00122925
##AAA	16	0.000169055	0	0	0
##AAC	24	0.000253582	0	0	0
##AAG	9	9.50932e-05	0	0	0
##AAT	25	0.000264148	0	0	0
##AC	118	0.00124678	0	0	0
##ACA	35	0.000369807	0	0	0
##ACC	62	0.000655086	0	0	0
##ACG	19	0.000200752	0	0	0
##ACT	9	9.50932e-05	0	0	0
##AGG	12	0.000126791	0	0	0
##AGT	10	0.000105659	0	0	0
##ATA	12	0.000126791	0	0	0
##ATC	8	8.45273e-05	0	0	0
##ATG	92	0.000972064	0	0	0
##ATT	27	0.00028528	0	0	0
##CAA	22	0.00023245	0	0	0
##CAC	150	0.00158489	0	0	0
##CAG	28	0.000295845	0	0	0
##CAT	39	0.00041207	0	0	0
##CCC	89	0.000940366	0	0	0
##CCG	59	0.000623389	0	0	0
##CG	707	0.0074701	0	0	0
##CGA	142	0.00150036	0	0	0
##CGG	12	0.000126791	0	0	0
##CGT	10	0.000105659	0	0	0
##CT	120	0.00126791	0	0	0
##CTA	25	0.000264148	0	0	0
##CTC	37	0.000390939	0	0	0
##CTG	3	3.16977e-05	0	0	0
##CTT	30	0.000316977	0	0	0
##GA	177	0.00187017	0	0	0
##GAA	28	0.000295845	0	0	0
##GAC	254	0.00268374	0	0	0
##GAG	11	0.000116225	0	0	0
##GAT	17	0.00017962	0	0	0
##GCA	31	0.000327543	0	0	0
##GCC	361	0.00381429	0	0	0
##GCG	8	8.45273e-05	0	0	0
##GCT	656	0.00693124	0	0	0
##GGA	9	9.50932e-05	0	0	0
##GGC	18	0.000190186	0	0	0
##GGG	5	5.28296e-05	0	0	0
##GGT	3	3.16977e-05	0	0	0
##GT	85	0.000898102	0	0	0
##GTC	1	1.05659e-05	0	0	0
##GTG	12	0.000126791	0	0	0
##GTT	3	3.16977e-05	0	0	0
##TA	148	0.00156375	0	0	0
##TAG	229	0.00241959	0	0	0
##TAT	11	0.000116225	0	0	0
##TC	519	0.00548371	0	0	0
##TCC	7	7.39614e-05	0	0	0
##TCG	11	0.000116225	0	0	0
##TCT	7	7.39614e-05	0	0	0
##TGA	238	0.00251469	0	0	0
##TGC	13	0.000137357	0	0	0
##TGG	8	8.45273e-05	0	0	0
##TGT	6	6.33955e-05	0	0	0
##TT	72	0.000760746	0	0	0
##TTA	174	0.00183847	0	0	0
##TTC	5	5.28296e-05	0	0	0
##TTG	3	3.16977e-05	0	0	0
##TTT	6	6.33955e-05	0	0	0
A##AAA	14	0.000147923	0	0	0
A##AAC	4	4.22636e-05	0	0	0
A##AAG	2	2.11318e-05	0	0	0
A##AAT	2	2.11318e-05	0	0	0
A##AC	31	0.000327543	0	0	0
A##ACA	2	2.11318e-05	0	0	0
A##ACC	3	3.16977e-05	0	0	0
A##ACG	3	3.16977e-05	0	0	0
A##ACT	1	1.05659e-05	0	0	0
A##AG	4	4.22636e-05	0	0	0
A##AGA	1	1.05659e-05	0	0	0
A##AGC	1	1.05659e-05	0	0	0
A##AGG	1	1.05659e-05	0	0	0
A##AGT	1	1.05659e-05	0	0	0
A##AT	25	0.000264148	0	0	0
A##ATA	1	1.05659e-05	0	0	0
A##ATG	5	5.28296e-05	0	0	0
A##ATT	1	1.05659e-05	0	0	0
A##C	246	0.00259921	0	0	0
A##CA	86	0.000908668	0	0	0
A##CAA	2	2.11318e-05	0	0	0
A##CAC	21	0.000221884	0	0	0
A##CAT	8	8.45273e-05	0	0	0
A##CC	211	0.00222941	0	0	0
A##CCA	4	4.22636e-05	0	0	0
A##CCC	14	0.000147923	0	0	0
A##CCG	10	0.000105659	0	0	0
A##CCT	63	0.000665652	0	0	0
A##CG	88	0.0009298	0	0	0
A##CGA	17	0.00017962	0	0	0
A##CGC	3	3.16977e-05	0	0	0
A##CGG	1	1.05659e-05	0	0	0
A##CGT	6	6.33955e-05	0	0	0
A##CT	16	0.000169055	0	0	0
A##CTA	1	1.05659e-05	0	0	0
A##CTC	1	1.05659e-05	0	0	0
A##CTG	1	1.05659e-05	0	0	0
A##CTT	3	3.16977e-05	0	0	0
A##G	1489	0.0157326	0	0	0
A##GA	27	0.00028528	0	0	0
A##GAA	1	1.05659e-05	0	0	0
A##GAC	25	0.000264148	0	0	0
A##GAG	3	3.16977e-05	0	0	0
A##GAT	3	3.16977e-05	0	0	0
A##GC	69	0.000729048	0	0	0
A##GCA	4	4.22636e-05	0	0	0
A##GCC	58	0.000612823	0	0	0
A##GCG	1	1.05659e-05	0	0	0
A##GCT	37	0.000390939	0	0	0
A##GG	10	0.000105659	0	0	0
A##GGA	1	1.05659e-05	0	0	0
A##GGC	1	1.05659e-05	0	0	0
A##GT	21	0.000221884	0	0	0
A##GTA	1	1.05659e-05	0	0	0
A##GTT	1	1.05659e-05	0	0	0
A##T	64	0.000676218	0	0	0
A##TA	7	7.39614e-05	0	0	0
A##TAA	1	1.05659e-05	0	0	0
A##TAC	5	5.28296e-05	0	0	0
A##TAG	21	0.000221884	0	0	0
A##TC	64	0.000676218	0	0	0
A##TCA	11	0.000116225	0	0	0
A##TCC	1	1.05659e-05	0	0	0
A##TCG	3	3.16977e-05	0	0	0
A##TCT	2	2.11318e-05	0	0	0
A##TG	74	0.000781877	0	0	0
A##TGA	5	5.28296e-05	0	0	0
A##TGC	2	2.11318e-05	0	0	0
A##TGG	1	1.05659e-05	0	0	0
A##TT	7	7.39614e-05	0	0	0
A##TTA	34	0.000359241	0	0	0
A##TTG	1	1.05659e-05	0	0	0
AA##A	10	0.000105659	0	0	0
AA##AA	2	2.11318e-05	0	0	0
AA##AAC	1	1.05659e-05	0	0	0
AA##AGA	1	1.05659e-05	0	0	0
AA##ATG	1	1.05659e-05	0	0	0
AA##C	16	0.000169055	0	0	0
AA##CA	7	7.39614e-05	0	0	0
AA##CC	6	6.33955e-05	0	0	0
AA##CCA	1	1.05659e-05	0	0	0
AA##CG	8	8.45273e-05	0	0	0
AA##CGG	1	1.05659e-05	0	0	0
AA##CTC	1	1.05659e-05	0	0	0
AA##G	20	0.000211318	0	0	0
AA##GAC	1	1.05659e-05	0	0	0
AA##GCC	7	7.39614e-05	0	0	0
AA##GCT	2	2.11318e-05	0	0	0
AA##T	2	2.11318e-05	0	0	0
AA##TA	1	1.05659e-05	0	0	0
AA##TAC	1	1.05659e-05	0	0	0
AA##TC	8	8.45273e-05	0	0	0
AA##TCG	15	0.000158489	0	0	0
AA##TG	2	2.11318e-05	0	0	0
AA##TT	3	3.16977e-05	0	0	0
AA##TTA	2	2.11318e-05	0	0	0
AAA##	10	0.000105659	0	0	0
AAA##A	4	4.22636e-05	0	0	0
AAA##AG	9	9.50932e-05	0	0	0
AAA##C	2	2.11318e-05	0	0	0
AAA##CA	4	4.22636e-05	0	0	0
AAA##CC	1	1.05659e-05	0	0	0
AAA##G	5	5.28296e-05	0	0	0
AAA##GA	1	1.05659e-05	0	0	0
AAA##GCC	2	2.11318e-05	0	0	0
AAA##T	2	2.11318e-05	0	0	0
AAA##TC	1	1.05659e-05	0	0	0
AAA##TCC	1	1.05659e-05	0	0	0
AAC##	19	0.000200752	0	0	0
AAC##A	14	0.000147923	0	0	0
AAC##AA	1	1.05659e-05	0	0	0
AAC##AAC	1	1.05659e-05	0	0	0
AAC##ATG	1	1.05659e-05	0	0	0
AAC##C	7	7.39614e-05	0	0	0
AAC##CA	3	3.16977e-05	0	0	0
AAC##CCG	1	1.05659e-05	0	0	0
AAC##CG	2	2.11318e-05	0	0	0
AAC##CGA	1	1.05659e-05	0	0	0
AAC##G	2	2.11318e-05	0	0	0
AAC##GC	1	1.05659e-05	0	0	0
AAC##GCC	1	1.05659e-05	0	0	0
AAC##TA	2	2.11318e-05	0	0	0
AAC##TG	1	1.05659e-05	0	0	0
AAC##TGC	1	1.05659e-05	0	0	0
AAC##TTA	1	1.05659e-05	0	0	0
AAG##	9	9.50932e-05	0	0	0
AAG##A	2	2.11318e-05	0	0	0
AAG##ACG	2	2.11318e-05	0	0	0
AAG##C	14	0.000147923	0	0	0
AAG##CA	1	1.05659e-05	0	0	0
AAG##CAG	1	1.05659e-05	0	0	0
AAG##CC	4	4.22636e-05	0	0	0
AAG##CCA	1	1.05659e-05	0	0	0
AAG##CCG	1	1.05659e-05	0	0	0
AAG##CG	1	1.05659e-05	0	0	0
AAG##CGA	2	2.11318e-05	0	0	0
AAG##CGC	1	1.05659e-05	0	0	0
AAG##G	7	7.39614e-05	0	0	0
AAG##GC	3	3.16977e-05	0	0	0
AAG##GCA	1	1.05659e-05	0	0	0
AAG##T	1	1.05659e-05	0	0	0
AAG##TC	2	2.11318e-05	0	0	0
AAG##TCA	1	1.05659e-05	0	0	0
AAT##	14	0.000147923	0	0	0
AAT##A	2	2.11318e-05	0	0	0
AAT##AAT	1	1.05659e-05	0	0	0
AAT##C	7	7.39614e-05	0	0	0
AAT##CA	2	2.11318e-05	0	0	0
AAT##CAA	2	2.11318e-05	0	0	0
AAT##CC	2	2.11318e-05	0	0	0
AAT##CG	1	1.05659e-05	0	0	0
AAT##CGA	1	1.05659e-05	0	0	0
AAT##G	1	1.05659e-05	0	0	0
AAT##GC	3	3.16977e-05	0	0	0
AAT##GCC	1	1.05659e-05	0	0	0
AAT##T	2	2.11318e-05	0	0	0
AAT##TAG	1	1.05659e-05	0	0	0
AAT##TC	3	3.16977e-05	0	0	0
AAT##TG	1	1.05659e-05	0	0	0
AAT##TT	1	1.05659e-05	0	0	0
AC##A	19	0.000200752	0	0	0
AC##AA	1	1.05659e-05	0	0	0
AC##AC	8	8.45273e-05	0	0	0
AC##ACG	1	1.05659e-05	0	0	0
AC##AT	2	2.11318e-05	0	0	0
AC##C	15	0.000158489	0	0	0
AC##CA	5	5.28296e-05	0	0	0
AC##CAC	6	6.33955e-05	0	0	0
AC##CC	12	0.000126791	0	0	0
AC##CCC	1	1.05659e-05	0	0	0
AC##CCT	1	1.05659e-05	0	0	0
AC##CG	5	5.28296e-05	0	0	0
AC##CGA	2	2.11318e-05	0	0	0
AC##CGT	1	1.05659e-05	0	0	0
AC##CT	3	3.16977e-05	0	0	0
AC##G	20	0.000211318	0	0	0
AC##GA	1	1.05659e-05	0	0	0
AC##GC	3	3.16977e-05	0	0	0
AC##GCA	1	1.05659e-05	0	0	0
AC##GCC	3	3.16977e-05	0	0	0
AC##GCG	1	1.05659e-05	0	0	0
AC##GG	1	1.05659e-05	0	0	0
AC##T	6	6.33955e-05	0	0	0
AC##TA	1	1.05659e-05	0	0	0
AC##TAT	1	1.05659e-05	0	0	0
AC##TC	8	8.45273e-05	0	0	0
AC##TCA	1	1.05659e-05	0	0	0
AC##TG	11	0.000116225	0	0	0
AC##TTA	1	1.05659e-05	0	0	0
ACA##	8	8.45273e-05	0	0	0
ACA##A	1	1.05659e-05	0	0	0
ACA##AT	1	1.05659e-05	0	0	0
ACA##C	6	6.33955e-05	0	0	0
ACA##CA	3	3.16977e-05	0	0	0
ACA##CAT	5	5.28296e-05	0	0	0
ACA##CC	3	3.16977e-05	0	0	0
ACA##CCG	1	1.05659e-05	0	0	0
ACA##CCT	1	1.05659e-05	0	0	0
ACA##CG	1	1.05659e-05	0	0	0
ACA##G	1	1.05659e-05	0	0	0
ACA##GA	2	2.11318e-05	0	0	0
ACA##GCC	1	1.05659e-05	0	0	0
ACA##T	1	1.05659e-05	0	0	0
ACA##TAC	1	1.05659e-05	0	0	0
ACA##TC	1	1.05659e-05	0	0	0
ACA##TG	1	1.05659e-05	0	0	0
ACC##	16	0.000169055	0	0	0
ACC##A	2	2.11318e-05	0	0	0
ACC##C	2	2.11318e-05	0	0	0
ACC##CA	1	1.05659e-05	0	0	0
ACC##CC	2	2.11318e-05	0	0	0
ACC##CCG	1	1.05659e-05	0	0	0
ACC##CG	5	5.28296e-05	0	0	0
ACC##CGA	2	2.11318e-05	0	0	0
ACC##G	3	3.16977e-05	0	0	0
ACC##T	1	1.05659e-05	0	0	0
ACC##TC	1	1.05659e-05	0	0	0
ACC##TCT	1	1.05659e-05	0	0	0
ACG##	9	9.50932e-05	0	0	0
ACG##A	2	2.11318e-05	0	0	0
ACG##ATG	1	1.05659e-05	0	0	0
ACG##C	4	4.22636e-05	0	0	0
ACG##CAC	1	1.05659e-05	0	0	0
ACG##CAT	1	1.05659e-05	0	0	0
ACG##CC	3	3.16977e-05	0	0	0
ACG##CG	2	2.11318e-05	0	0	0
ACG##CGA	2	2.11318e-05	0	0	0
ACG##G	3	3.16977e-05	0	0	0
ACG##GCC	2	2.11318e-05	0	0	0
ACG##GCT	3	3.16977e-05	0	0	0
ACG##T	4	4.22636e-05	0	0	0
ACG##TAG	1	1.05659e-05	0	0	0
ACG##TC	1	1.05659e-05	0	0	0
ACG##TG	2	2.11318e-05	0	0	0
ACG##TTA	1	1.05659e-05	0	0	0
ACT##	12	0.000126791	0	0	0
ACT##A	6	6.33955e-05	0	0	0
ACT##AC	2	2.11318e-05	0	0	0
ACT##C	2	2.11318e-05	0	0	0
ACT##CA	1	1.05659e-05	0	0	0
ACT##CAC	1	1.05659e-05	0	0	0
ACT##CC	3	3.16977e-05	0	0	0
ACT##CG	1	1.05659e-05	0	0	0
ACT##CGC	1	1.05659e-05	0	0	0
ACT##CT	6	6.33955e-05	0	0	0
ACT##G	3	3.16977e-05	0	0	0
ACT##GCC	1	1.05659e-05	0	0	0
ACT##GTA	1	1.05659e-05	0	0	0
ACT##T	1	1.05659e-05	0	0	0
ACT##TAG	1	1.05659e-05	0	0	0
AG##AA	17	0.00017962	0	0	0
AG##AAA	4	4.22636e-05	0	0	0
AG##AAC	3	3.16977e-05	0	0	0
AG##AAG	1	1.05659e-05	0	0	0
AG##AAT	1	1.05659e-05	0	0	0
AG##AC	8	8.45273e-05	0	0	0
AG##ACA	1	1.05659e-05	0	0	0
AG##ACC	3	3.16977e-05	0	0	0
AG##ACT	2	2.11318e-05	0	0	0
AG##AG	10	0.000105659	0	0	0
AG##AGA	3	3.16977e-05	0	0	0
AG##AGC	5	5.28296e-05	0	0	0
AG##AGG	1	1.05659e-05	0	0	0
AG##AGT	5	5.28296e-05	0	0	0
AG##AT	20	0.000211318	0	0	0
AG##ATA	3	3.16977e-05	0	0	0
AG##ATC	2	2.11318e-05	0	0	0
AG##ATG	1	1.05659e-05	0	0	0
AG##ATT	1	1.05659e-05	0	0	0
AG##CA	92	0.000972064	0	0	0
AG##CAA	5	5.28296e-05	0	0	0
AG##CAC	28	0.000295845	0	0	0
AG##CAG	1	1.05659e-05	0	0	0
AG##CAT	3	3.16977e-05	0	0	0
AG##CC	211	0.00222941	0	0	0
AG##CCA	5	5.28296e-05	0	0	0
AG##CCC	9	9.50932e-05	0	0	0
AG##CCG	9	9.50932e-05	0	0	0
AG##CCT	16	0.000169055	0	0	0
AG##CG	796	0.00841046	0	0	0
AG##CGA	30	0.000316977	0	0	0
AG##CGC	4	4.22636e-05	0	0	0
AG##CGG	1	1.05659e-05	0	0	0
AG##CGT	2	2.11318e-05	0	0	0
AG##CT	17	0.00017962	0	0	0
AG##CTA	2	2.11318e-05	0	0	0
AG##CTC	1	1.05659e-05	0	0	0
AG##G	191	0.00201809	0	0	0
AG##GA	33	0.000348675	0	0	0
AG##GAA	3	3.16977e-05	0	0	0
AG##GAC	33	0.000348675	0	0	0
AG##GAT	3	3.16977e-05	0	0	0
AG##GC	102	0.00107772	0	0	0
AG##GCA	2	2.11318e-05	0	0	0
AG##GCC	57	0.000602257	0	0	0
AG##GCG	3	3.16977e-05	0	0	0
AG##GCT	20	0.000211318	0	0	0
AG##GG	12	0.000126791	0	0	0
AG##GGC	4	4.22636e-05	0	0	0
AG##GT	9	9.50932e-05	0	0	0
AG##GTC	1	1.05659e-05	0	0	0
AG##T	51	0.000538861	0	0	0
AG##TA	7	7.39614e-05	0	0	0
AG##TAA	1	1.05659e-05	0	0	0
AG##TAC	11	0.000116225	0	0	0
AG##TAG	25	0.000264148	0	0	0
AG##TAT	2	2.11318e-05	0	0	0
AG##TC	58	0.000612823	0	0	0
AG##TCA	2	2.11318e-05	0	0	0
AG##TCG	1	1.05659e-05	0	0	0
AG##TCT	2	2.11318e-05	0	0	0
AG##TG	95	0.00100376	0	0	0
AG##TGA	9	9.50932e-05	0	0	0
AG##TGC	4	4.22636e-05	0	0	0
AG##TGG	1	1.05659e-05	0	0	0
AG##TGT	1	1.05659e-05	0	0	0
AG##TT	7	7.39614e-05	0	0	0
AG##TTA	25	0.000264148	0	0	0
AG##TTC	1	1.05659e-05	0	0	0
AG##TTT	1	1.05659e-05	0	0	0
AGA##A	78	0.000824141	0	0	0
AGA##AA	9	9.50932e-05	0	0	0
AGA##AAG	2	2.11318e-05	0	0	0
AGA##AAT	1	1.05659e-05	0	0	0
AGA##AC	5	5.28296e-05	0	0	0
AGA##ACA	1	1.05659e-05	0	0	0
AGA##ACC	5	5.28296e-05	0	0	0
AGA##AG	3	3.16977e-05	0	0	0
AGA##AGC	1	1.05659e-05	0	0	0
AGA##AT	5	5.28296e-05	0	0	0
AGA##ATG	2	2.11318e-05	0	0	0
AGA##ATT	1	1.05659e-05	0	0	0
AGA##C	65	0.000686784	0	0	0
AGA##CA	32	0.000338109	0	0	0
AGA##CAC	6	6.33955e-05	0	0	0
AGA##CAG	2	2.11318e-05	0	0	0
AGA##CC	71	0.00075018	0	0	0
AGA##CCA	1	1.05659e-05	0	0	0
AGA##CCC	3	3.16977e-05	0	0	0
AGA##CCT	3	3.16977e-05	0	0	0
AGA##CG	19	0.000200752	0	0	0
AGA##CGA	9	9.50932e-05	0	0	0
AGA##CGG	1	1.05659e-05	0	0	0
AGA##CT	6	6.33955e-05	0	0	0
AGA##CTA	1	1.05659e-05	0	0	0
AGA##CTT	1	1.05659e-05	0	0	0
AGA##G	63	0.000665652	0	0	0
AGA##GA	4	4.22636e-05	0	0	0
AGA##GAA	3	3.16977e-05	0	0	0
AGA##GAC	7	7.39614e-05	0	0	0
AGA##GAG	1	1.05659e-05	0	0	0
AGA##GC	25	0.000264148	0	0	0
AGA##GCC	24	0.000253582	0	0	0
AGA##GCT	10	0.000105659	0	0	0
AGA##GG	2	2.11318e-05	0	0	0
AGA##GGT	1	1.05659e-05	0	0	0
AGA##GT	3	3.16977e-05	0	0	0
AGA##T	9	9.50932e-05	0	0	0
AGA##TA	5	5.28296e-05	0	0	0
AGA##TAC	4	4.22636e-05	0	0	0
AGA##TAG	7	7.39614e-05	0	0	0
AGA##TAT	2	2.11318e-05	0	0	0
AGA##TC	33	0.000348675	0	0	0
AGA##TCA	4	4.22636e-05	0	0	0
AGA##TCC	1	1.05659e-05	0	0	0
AGA##TG	17	0.00017962	0	0	0
AGA##TGA	1	1.05659e-05	0	0	0
AGA##TGC	1	1.05659e-05	0	0	0
AGA##TT	1	1.05659e-05	0	0	0
AGA##TTA	12	0.000126791	0	0	0
AGA##TTC	1	1.05659e-05	0	0	0
AGC##	6	6.33955e-05	0	0	0
AGC##AAC	1	1.05659e-05	0	0	0
AGC##C	5	5.28296e-05	0	0	0
AGC##CA	1	1.05659e-05	0	0	0
AGC##CC	2	2.11318e-05	0	0	0
AGC##CT	1	1.05659e-05	0	0	0
AGC##G	2	2.11318e-05	0	0	0
AGC##GAC	1	1.05659e-05	0	0	0
AGC##GT	1	1.05659e-05	0	0	0
AGC##T	1	1.05659e-05	0	0	0
AGC##TC	2	2.11318e-05	0	0	0
AGC##TGA	1	1.05659e-05	0	0	0
AGC##TTA	1	1.05659e-05	0	0	0
AGG##AAT	1	1.05659e-05	0	0	0
AGG##CA	8	8.45273e-05	0	0	0
AGG##CAC	2	2.11318e-05	0	0	0
AGG##CAG	2	2.11318e-05	0	0	0
AGG##CAT	1	1.05659e-05	0	0	0
AGG##CCC	2	2.11318e-05	0	0	0
AGG##CG	7	7.39614e-05	0	0	0
AGG##CGA	1	1.05659e-05	0	0	0
AGG##CT	4	4.22636e-05	0	0	0
AGG##CTT	1	1.05659e-05	0	0	0
AGG##G	11	0.000116225	0	0	0
AGG##GA	2	2.11318e-05	0	0	0
AGG##GAC	2	2.11318e-05	0	0	0
AGG##GAT	39	0.00041207	0	0	0
AGG##GC	21	0.000221884	0	0	0
AGG##GCC	3	3.16977e-05	0	0	0
AGG##GGC	1	1.05659e-05	0	0	0
AGG##GT	1	1.05659e-05	0	0	0
AGG##TAC	3	3.16977e-05	0	0	0
AGG##TAG	1	1.05659e-05	0	0	0
AGG##TC	4	4.22636e-05	0	0	0
AGG##TGA	1	1.05659e-05	0	0	0
AGG##TTA	4	4.22636e-05	0	0	0
AGT##	10	0.000105659	0	0	0
AGT##A	7	7.39614e-05	0	0	0
AGT##AA	2	2.11318e-05	0	0	0
AGT##ACG	1	1.05659e-05	0	0	0
AGT##AG	1	1.05659e-05	0	0	0
AGT##C	3	3.16977e-05	0	0	0
AGT##CA	2	2.11318e-05	0	0	0
AGT##CAC	1	1.05659e-05	0	0	0
AGT##CC	1	1.05659e-05	0	0	0
AGT##CG	1	1.05659e-05	0	0	0
AGT##CTG	2	2.11318e-05	0	0	0
AGT##G	6	6.33955e-05	0	0	0
AGT##GAC	1	1.05659e-05	0	0	0
AGT##GC	3	3.16977e-05	0	0	0
AGT##GG	2	2.11318e-05	0	0	0
AGT##T	3	3.16977e-05	0	0	0
AGT##TA	1	1.05659e-05	0	0	0
AGT##TAT	1	1.05659e-05	0	0	0
AGT##TC	1	1.05659e-05	0	0	0
AT##A	50	0.000528296	0	0	0
AT##AA	2	2.11318e-05	0	0	0
AT##AC	6	6.33955e-05	0	0	0
AT##ACA	1	1.05659e-05	0	0	0
AT##ACC	1	1.05659e-05	0	0	0
AT##ACT	1	1.05659e-05	0	0	0
AT##AG	1	1.05659e-05	0	0	0
AT##AGC	1	1.05659e-05	0	0	0
AT##AGG	1	1.05659e-05	0	0	0
AT##ATA	1	1.05659e-05	0	0	0
AT##C	46	0.000486032	0	0	0
AT##CA	10	0.000105659	0	0	0
AT##CAA	5	5.28296e-05	0	0	0
AT##CAC	7	7.39614e-05	0	0	0
AT##CAG	1	1.05659e-05	0	0	0
AT##CAT	1	1.05659e-05	0	0	0
AT##CC	38	0.000401505	0	0	0
AT##CCC	1	1.05659e-05	0	0	0
AT##CCG	3	3.16977e-05	0	0	0
AT##CCT	4	4.22636e-05	0	0	0
AT##CG	17	0.00017962	0	0	0
AT##CGA	1	1.05659e-05	0	0	0
AT##CT	3	3.16977e-05	0	0	0
AT##CTC	1	1.05659e-05	0	0	0
AT##G	36	0.000380373	0	0	0
AT##GA	8	8.45273e-05	0	0	0
AT##GAA	1	1.05659e-05	0	0	0
AT##GAC	3	3.16977e-05	0	0	0
AT##GAT	1	1.05659e-05	0	0	0
AT##GC	20	0.000211318	0	0	0
AT##GCA	1	1.05659e-05	0	0	0
AT##GCC	13	0.000137357	0	0	0
AT##GCT	4	4.22636e-05	0	0	0
AT##GG	4	4.22636e-05	0	0	0
AT##GGG	1	1.05659e-05	0	0	0
AT##GT	3	3.16977e-05	0	0	0
AT##T	26	0.000274714	0	0	0
AT##TA	5	5.28296e-05	0	0	0
AT##TAC	4	4.22636e-05	0	0	0
AT##TAG	3	3.16977e-05	0	0	0
AT##TC	13	0.000137357	0	0	0
AT##TCA	3	3.16977e-05	0	0	0
AT##TGA	1	1.05659e-05	0	0	0
AT##TT	1	1.05659e-05	0	0	0
AT##TTA	7	7.39614e-05	0	0	0
AT##TTG	1	1.05659e-05	0	0	0
AT##TTT	1	1.05659e-05	0	0	0
ATA##	6	6.33955e-05	0	0	0
ATA##A	1	1.05659e-05	0	0	0
ATA##ACA	5	5.28296e-05	0	0	0
ATA##C	3	3.16977e-05	0	0	0
ATA##G	4	4.22636e-05	0	0	0
ATA##GC	2	2.11318e-05	0	0	0
ATA##GCT	1	1.05659e-05	0	0	0
ATC##AA	1	1.05659e-05	0	0	0
ATC##AC	1	1.05659e-05	0	0	0
ATC##ACC	1	1.05659e-05	0	0	0
ATC##ATC	1	1.05659e-05	0	0	0
ATC##C	1	1.05659e-05	0	0	0
ATC##CA	1	1.05659e-05	0	0	0
ATC##CC	5	5.28296e-05	0	0	0
ATC##CG	4	4.22636e-05	0	0	0
ATC##CGA	1	1.05659e-05	0	0	0
ATC##CT	4	4.22636e-05	0	0	0
ATC##G	4	4.22636e-05	0	0	0
ATC##GC	3	3.16977e-05	0	0	0
ATC##GCC	1	1.05659e-05	0	0	0
ATC##GT	1	1.05659e-05	0	0	0
ATC##T	1	1.05659e-05	0	0	0
ATC##TAT	20	0.000211318	0	0	0
ATC##TC	2	2.11318e-05	0	0	0
ATC##TG	1	1.05659e-05	0	0	0
ATG##A	5	5.28296e-05	0	0	0
ATG##AGT	2	2.11318e-05	0	0	0
ATG##AT	2	2.11318e-05	0	0	0
ATG##C	8	8.45273e-05	0	0	0
ATG##CA	3	3.16977e-05	0	0	0
ATG##CAT	12	0.000126791	0	0	0
ATG##CC	6	6.33955e-05	0	0	0
ATG##CCT	1	1.05659e-05	0	0	0
ATG##G	8	8.45273e-05	0	0	0
ATG##GAC	1	1.05659e-05	0	0	0
ATG##GC	1	1.05659e-05	0	0	0
ATG##GCC	1	1.05659e-05	0	0	0
ATG##GCT	3	3.16977e-05	0	0	0
ATG##TAG	3	3.16977e-05	0	0	0
ATG##TC	4	4.22636e-05	0	0	0
ATG##TCA	1	1.05659e-05	0	0	0
ATG##TG	2	2.11318e-05	0	0	0
ATG##TTA	2	2.11318e-05	0	0	0
ATT##	11	0.000116225	0	0	0
ATT##A	10	0.000105659	0	0	0
ATT##ACA	1	1.05659e-05	0	0	0
ATT##AT	1	1.05659e-05	0	0	0
ATT##C	24	0.000253582	0	0	0
ATT##CA	2	2.11318e-05	0	0	0
ATT##CAA	1	1.05659e-05	0	0	0
ATT##CAG	1	1.05659e-05	0	0	0
ATT##CAT	1	1.05659e-05	0	0	0
ATT##CC	8	8.45273e-05	0	0	0
ATT##CCA	2	2.11318e-05	0	0	0
ATT##CG	7	7.39614e-05	0	0	0
ATT##G	2	2.11318e-05	0	0	0
ATT##GAC	1	1.05659e-05	0	0	0
ATT##GC	3	3.16977e-05	0	0	0
ATT##GCC	1	1.05659e-05	0	0	0
ATT##GCT	3	3.16977e-05	0	0	0
ATT##GTT	1	1.05659e-05	0	0	0
ATT##T	2	2.11318e-05	0	0	0
ATT##TA	1	1.05659e-05	0	0	0
ATT##TAG	1	1.05659e-05	0	0	0
ATT##TC	3	3.16977e-05	0	0	0
ATT##TCT	1	1.05659e-05	0	0	0
ATT##TG	1	1.05659e-05	0	0	0
C##A	1032	0.010904	0	0	0
C##AA	24	0.000253582	0	0	0
C##AAA	3	3.16977e-05	0	0	0
C##AAC	3	3.16977e-05	0	0	0
C##AAT	3	3.16977e-05	0	0	0
C##AC	31	0.000327543	0	0	0
C##ACA	3	3.16977e-05	0	0	0
C##ACC	13	0.000137357	0	0	0
C##ACG	17	0.00017962	0	0	0
C##ACT	6	6.33955e-05	0	0	0
C##AG	21	0.000221884	0	0	0
C##AGA	1	1.05659e-05	0	0	0
C##AGC	5	5.28296e-05	0	0	0
C##AGG	6	6.33955e-05	0	0	0
C##AGT	5	5.28296e-05	0	0	0
C##AT	44	0.0004649	0	0	0
C##ATA	3	3.16977e-05	0	0	0
C##ATG	3	3.16977e-05	0	0	0
C##ATT	6	6.33955e-05	0	0	0
C##C	325	0.00343392	0	0	0
C##CA	121	0.00127848	0	0	0
C##CAA	14	0.000147923	0	0	0
C##CAC	42	0.000443768	0	0	0
C##CAG	2	2.11318e-05	0	0	0
C##CAT	8	8.45273e-05	0	0	0
C##CC	294	0.00310638	0	0	0
C##CCA	9	9.50932e-05	0	0	0
C##CCC	15	0.000158489	0	0	0
C##CCG	10	0.000105659	0	0	0
C##CCT	13	0.000137357	0	0	0
C##CG	116	0.00122565	0	0	0
C##CGA	29	0.000306411	0	0	0
C##CGC	8	8.45273e-05	0	0	0
C##CGG	1	1.05659e-05	0	0	0
C##CGT	1	1.05659e-05	0	0	0
C##CT	14	0.000147923	0	0	0
C##CTA	2	2.11318e-05	0	0	0
C##CTC	3	3.16977e-05	0	0	0
C##CTG	1	1.05659e-05	0	0	0
C##CTT	5	5.28296e-05	0	0	0
C##G	667	0.00704746	0	0	0
C##GA	32	0.000338109	0	0	0
C##GAA	4	4.22636e-05	0	0	0
C##GAC	39	0.00041207	0	0	0
C##GAG	1	1.05659e-05	0	0	0
C##GAT	5	5.28296e-05	0	0	0
C##GC	105	0.00110942	0	0	0
C##GCA	3	3.16977e-05	0	0	0
C##GCC	69	0.000729048	0	0	0
C##GCG	2	2.11318e-05	0	0	0
C##GCT	30	0.000316977	0	0	0
C##GG	16	0.000169055	0	0	0
C##GGA	1	1.05659e-05	0	0	0
C##GGC	1	1.05659e-05	0	0	0
C##GT	8	8.45273e-05	0	0	0
C##GTA	5	5.28296e-05	0	0	0
C##T	56	0.000591691	0	0	0
C##TA	19	0.000200752	0	0	0
C##TAA	1	1.05659e-05	0	0	0
C##TAC	10	0.000105659	0	0	0
C##TAG	564	0.00595917	0	0	0
C##TAT	3	3.16977e-05	0	0	0
C##TC	107	0.00113055	0	0	0
C##TCA	5	5.28296e-05	0	0	0
C##TCC	2	2.11318e-05	0	0	0
C##TCG	2	2.11318e-05	0	0	0
C##TCT	2	2.11318e-05	0	0	0
C##TG	103	0.00108829	0	0	0
C##TGA	10	0.000105659	0	0	0
C##TGC	2	2.11318e-05	0	0	0
C##TGG	1	1.05659e-05	0	0	0
C##TT	8	8.45273e-05	0	0	0
C##TTA	29	0.000306411	0	0	0
C##TTG	2	2.11318e-05	0	0	0
C##TTT	2	2.11318e-05	0	0	0
CA##AA	2	2.11318e-05	0	0	0
CA##AC	1	1.05659e-05	0	0	0
CA##ACA	1	1.05659e-05	0	0	0
CA##ACC	1	1.05659e-05	0	0	0
CA##AGA	3	3.16977e-05	0	0	0
CA##AT	7	7.39614e-05	0	0	0
CA##ATA	1	1.05659e-05	0	0	0
CA##C	65	0.000686784	0	0	0
CA##CA	19	0.000200752	0	0	0
CA##CAC	2	2.11318e-05	0	0	0
CA##CAT	1	1.05659e-05	0	0	0
CA##CC	22	0.00023245	0	0	0
CA##CCC	3	3.16977e-05	0	0	0
CA##CCG	2	2.11318e-05	0	0	0
CA##CCT	1	1.05659e-05	0	0	0
CA##CG	13	0.000137357	0	0	0
CA##CGA	1	1.05659e-05	0	0	0
CA##CGC	5	5.28296e-05	0	0	0
CA##CGG	1	1.05659e-05	0	0	0
CA##CGT	2	2.11318e-05	0	0	0
CA##CT	5	5.28296e-05	0	0	0
CA##G	30	0.000316977	0	0	0
CA##GA	3	3.16977e-05	0	0	0
CA##GAA	1	1.05659e-05	0	0	0
CA##GAC	16	0.000169055	0	0	0
CA##GAG	2	2.11318e-05	0	0	0
CA##GC	7	7.39614e-05	0	0	0
CA##GCC	7	7.39614e-05	0	0	0
CA##GCT	2	2.11318e-05	0	0	0
CA##GG	2	2.11318e-05	0	0	0
CA##GT	1	1.05659e-05	0	0	0
CA##T	7	7.39614e-05	0	0	0
CA##TA	1	1.05659e-05	0	0	0
CA##TAC	5	5.28296e-05	0	0	0
CA##TAG	5	5.28296e-05	0	0	0
CA##TAT	1	1.05659e-05	0	0	0
CA##TC	11	0.000116225	0	0	0
CA##TCT	1	1.05659e-05	0	0	0
CA##TG	9	9.50932e-05	0	0	0
CA##TGA	2	2.11318e-05	0	0	0
CA##TT	1	1.05659e-05	0	0	0
CA##TTA	6	6.33955e-05	0	0	0
CA##TTC	1	1.05659e-05	0	0	0
CAA##A	6	6.33955e-05	0	0	0
CAA##AA	7	7.39614e-05	0	0	0
CAA##AT	2	2.11318e-05	0	0	0
CAA##C	4	4.22636e-05	0	0	0
CAA##CA	2	2.11318e-05	0	0	0
CAA##CAT	3	3.16977e-05	0	0	0
CAA##CC	3	3.16977e-05	0	0	0
CAA##CCA	3	3.16977e-05	0	0	0
CAA##CCG	1	1.05659e-05	0	0	0
CAA##CG	2	2.11318e-05	0	0	0
CAA##G	3	3.16977e-05	0	0	0
CAA##GAC	2	2.11318e-05	0	0	0
CAA##GC	1	1.05659e-05	0	0	0
CAA##GCC	1	1.05659e-05	0	0	0
CAA##T	1	1.05659e-05	0	0	0
CAA##TAG	1	1.05659e-05	0	0	0
CAA##TC	2	2.11318e-05	0	0	0
CAA##TG	3	3.16977e-05	0	0	0
CAA##TTA	1	1.05659e-05	0	0	0
CAC##	3	3.16977e-05	0	0	0
CAC##A	5	5.28296e-05	0	0	0
CAC##C	1	1.05659e-05	0	0	0
CAC##CA	1	1.05659e-05	0	0	0
CAC##CC	1	1.05659e-05	0	0	0
CAC##CG	1	1.05659e-05	0	0	0
CAC##CT	1	1.05659e-05	0	0	0
CAC##G	1	1.05659e-05	0	0	0
CAC##GC	1	1.05659e-05	0	0	0
CAC##TAG	1	1.05659e-05	0	0	0
CAG##	87	0.000919234	0	0	0
CAG##A	37	0.000390939	0	0	0
CAG##AA	15	0.000158489	0	0	0
CAG##AAA	1	1.05659e-05	0	0	0
CAG##AC	1	1.05659e-05	0	0	0
CAG##ACC	2	2.11318e-05	0	0	0
CAG##ACG	1	1.05659e-05	0	0	0
CAG##AG	1	1.05659e-05	0	0	0
CAG##AT	2	2.11318e-05	0	0	0
CAG##ATT	1	1.05659e-05	0	0	0
CAG##C	36	0.000380373	0	0	0
CAG##CA	265	0.00279997	0	0	0
CAG##CAC	6	6.33955e-05	0	0	0
CAG##CAT	2	2.11318e-05	0	0	0
CAG##CC	36	0.000380373	0	0	0
CAG##CCA	1	1.05659e-05	0	0	0
CAG##CCC	2	2.11318e-05	0	0	0
CAG##CCG	1	1.05659e-05	0	0	0
CAG##CCT	3	3.16977e-05	0	0	0
CAG##CG	15	0.000158489	0	0	0
CAG##CGA	4	4.22636e-05	0	0	0
CAG##CTC	1	1.05659e-05	0	0	0
CAG##G	32	0.000338109	0	0	0
CAG##GA	1	1.05659e-05	0	0	0
CAG##GAC	3	3.16977e-05	0	0	0
CAG##GC	14	0.000147923	0	0	0
CAG##GCC	7	7.39614e-05	0	0	0
CAG##GCT	6	6.33955e-05	0	0	0
CAG##GG	1	1.05659e-05	0	0	0
CAG##GGC	1	1.05659e-05	0	0	0
CAG##GT	2	2.11318e-05	0	0	0
CAG##T	6	6.33955e-05	0	0	0
CAG##TAA	2	2.11318e-05	0	0	0
CAG##TAC	2	2.11318e-05	0	0	0
CAG##TAG	4	4.22636e-05	0	0	0
CAG##TC	14	0.000147923	0	0	0
CAG##TG	15	0.000158489	0	0	0
CAG##TGA	3	3.16977e-05	0	0	0
CAG##TGT	1	1.05659e-05	0	0	0
CAG##TTA	2	2.11318e-05	0	0	0
CAT##	8	8.45273e-05	0	0	0
CAT##A	4	4.22636e-05	0	0	0
CAT##ACA	2	2.11318e-05	0	0	0
CAT##AT	2	2.11318e-05	0	0	0
CAT##ATT	1	1.05659e-05	0	0	0
CAT##C	4	4.22636e-05	0	0	0
CAT##CA	2	2.11318e-05	0	0	0
CAT##CC	1	1.05659e-05	0	0	0
CAT##CCC	2	2.11318e-05	0	0	0
CAT##CCT	1	1.05659e-05	0	0	0
CAT##CG	2	2.11318e-05	0	0	0
CAT##G	1	1.05659e-05	0	0	0
CAT##GAC	1	1.05659e-05	0	0	0
CAT##GC	1	1.05659e-05	0	0	0
CAT##GT	1	1.05659e-05	0	0	0
CAT##TC	8	8.45273e-05	0	0	0
CAT##TG	1	1.05659e-05	0	0	0
CAT##TTA	1	1.05659e-05	0	0	0
CC##	134	0.00141583	0	0	0
CC##A	42	0.000443768	0	0	0
CC##AA	2	2.11318e-05	0	0	0
CC##AAC	1	1.05659e-05	0	0	0
CC##AAT	2	2.11318e-05	0	0	0
CC##AC	2	2.11318e-05	0	0	0
CC##ACA	2	2.11318e-05	0	0	0
CC##ACG	1	1.05659e-05	0	0	0
CC##AG	2	2.11318e-05	0	0	0
CC##AGC	1	1.05659e-05	0	0	0
CC##AGG	2	2.11318e-05	0	0	0
CC##AGT	2	2.11318e-05	0	0	0
CC##AT	2	2.11318e-05	0	0	0
CC##C	53	0.000559993	0	0	0
CC##CA	25	0.000264148	0	0	0
CC##CAA	2	2.11318e-05	0	0	0
CC##CAC	4	4.22636e-05	0	0	0
CC##CAT	4	4.22636e-05	0	0	0
CC##CC	40	0.000422636	0	0	0
CC##CCC	1	1.05659e-05	0	0	0
CC##CCG	4	4.22636e-05	0	0	0
CC##CCT	4	4.22636e-05	0	0	0
CC##CG	14	0.000147923	0	0	0
CC##CGA	5	5.28296e-05	0	0	0
CC##CGC	1	1.05659e-05	0	0	0
CC##CGT	1	1.05659e-05	0	0	0
CC##CT	5	5.28296e-05	0	0	0
CC##CTA	1	1.05659e-05	0	0	0
CC##CTT	1	1.05659e-05	0	0	0
CC##GA	4	4.22636e-05	0	0	0
CC##GAC	7	7.39614e-05	0	0	0
CC##GC	22	0.00023245	0	0	0
CC##GCA	2	2.11318e-05	0	0	0
CC##GCC	6	6.33955e-05	0	0	0
CC##GCT	3	3.16977e-05	0	0	0
CC##GG	3	3.16977e-05	0	0	0
CC##GTA	1	1.05659e-05	0	0	0
CC##T	16	0.000169055	0	0	0
CC##TA	3	3.16977e-05	0	0	0
CC##TAA	1	1.05659e-05	0	0	0
CC##TAC	1	1.05659e-05	0	0	0
CC##TAG	6	6.33955e-05	0	0	0
CC##TC	17	0.00017962	0	0	0
CC##TCT	1	1.05659e-05	0	0	0
CC##TG	11	0.000116225	0	0	0
CC##TGA	1	1.05659e-05	0	0	0
CC##TGG	1	1.05659e-05	0	0	0
CC##TT	2	2.11318e-05	0	0	0
CC##TTA	10	0.000105659	0	0	0
CC##TTC	1	1.05659e-05	0	0	0
CC##TTG	1	1.05659e-05	0	0	0
CCA##	3	3.16977e-05	0	0	0
CCA##A	4	4.22636e-05	0	0	0
CCA##AG	1	1.05659e-05	0	0	0
CCA##AT	7	7.39614e-05	0	0	0
CCA##C	2	2.11318e-05	0	0	0
CCA##CAC	1	1.05659e-05	0	0	0
CCA##CC	5	5.28296e-05	0	0	0
CCA##CG	1	1.05659e-05	0	0	0
CCA##G	2	2.11318e-05	0	0	0
CCA##GAA	1	1.05659e-05	0	0	0
CCA##GCC	4	4.22636e-05	0	0	0
CCA##TG	1	1.05659e-05	0	0	0
CCA##TGA	1	1.05659e-05	0	0	0
CCC##	5	5.28296e-05	0	0	0
CCC##C	1	1.05659e-05	0	0	0
CCC##CC	1	1.05659e-05	0	0	0
CCC##CG	1	1.05659e-05	0	0	0
CCC##G	1	1.05659e-05	0	0	0
CCC##GC	1	1.05659e-05	0	0	0
CCG##AA	1	1.05659e-05	0	0	0
CCG##AAC	1	1.05659e-05	0	0	0
CCG##AAT	1	1.05659e-05	0	0	0
CCG##AC	3	3.16977e-05	0	0	0
CCG##ACC	3	3.16977e-05	0	0	0
CCG##AG	1	1.05659e-05	0	0	0
CCG##AT	2	2.11318e-05	0	0	0
CCG##ATT	1	1.05659e-05	0	0	0
CCG##C	21	0.000221884	0	0	0
CCG##CA	7	7.39614e-05	0	0	0
CCG##CAC	3	3.16977e-05	0	0	0
CCG##CAG	2	2.11318e-05	0	0	0
CCG##CAT	1	1.05659e-05	0	0	0
CCG##CC	18	0.000190186	0	0	0
CCG##CCC	2	2.11318e-05	0	0	0
CCG##CCG	125	0.00132074	0	0	0
CCG##CG	5	5.28296e-05	0	0	0
CCG##CGA	1	1.05659e-05	0	0	0
CCG##CT	2	2.11318e-05	0	0	0
CCG##G	15	0.000158489	0	0	0
CCG##GA	2	2.11318e-05	0	0	0
CCG##GAC	3	3.16977e-05	0	0	0
CCG##GAT	1	1.05659e-05	0	0	0
CCG##GC	11	0.000116225	0	0	0
CCG##GCC	9	9.50932e-05	0	0	0
CCG##GCT	1	1.05659e-05	0	0	0
CCG##GG	1	1.05659e-05	0	0	0
CCG##T	7	7.39614e-05	0	0	0
CCG##TA	1	1.05659e-05	0	0	0
CCG##TAG	3	3.16977e-05	0	0	0
CCG##TC	5	5.28296e-05	0	0	0
CCG##TCA	1	1.05659e-05	0	0	0
CCG##TCT	1	1.05659e-05	0	0	0
CCG##TG	9	9.50932e-05	0	0	0
CCG##TGC	1	1.05659e-05	0	0	0
CCG##TGT	1	1.05659e-05	0	0	0
CCG##TTA	3	3.16977e-05	0	0	0
CCG##TTG	1	1.05659e-05	0	0	0
CCT##A	1	1.05659e-05	0	0	0
CCT##AGT	1	1.05659e-05	0	0	0
CCT##C	2	2.11318e-05	0	0	0
CCT##CA	4	4.22636e-05	0	0	0
CCT##CC	5	5.28296e-05	0	0	0
CCT##CTC	1	1.05659e-05	0	0	0
CCT##G	2	2.11318e-05	0	0	0
CCT##GCT	1	1.05659e-05	0	0	0
CCT##GG	2	2.11318e-05	0	0	0
CCT##T	5	5.28296e-05	0	0	0
CCT##TC	5	5.28296e-05	0	0	0
CCT##TG	1	1.05659e-05	0	0	0
CCT##TTA	1	1.05659e-05	0	0	0
CG##AAA	1	1.05659e-05	0	0	0
CG##AC	8	8.45273e-05	0	0	0
CG##ACA	2	2.11318e-05	0	0	0
CG##ACT	1	1.05659e-05	0	0	0
CG##AGT	1	1.05659e-05	0	0	0
CG##ATC	2	2.11318e-05	0	0	0
CG##ATG	2	2.11318e-05	0	0	0
CG##ATT	1	1.05659e-05	0	0	0
CG##CA	26	0.000274714	0	0	0
CG##CAC	7	7.39614e-05	0	0	0
CG##CAT	1	1.05659e-05	0	0	0
CG##CCC	7	7.39614e-05	0	0	0
CG##CCG	7	7.39614e-05	0	0	0
CG##CCT	7	7.39614e-05	0	0	0
CG##CG	15	0.000158489	0	0	0
CG##CGA	9	9.50932e-05	0	0	0
CG##CGC	1	1.05659e-05	0	0	0
CG##CGT	2	2.11318e-05	0	0	0
CG##CT	5	5.28296e-05	0	0	0
CG##CTA	1	1.05659e-05	0	0	0
CG##GA	7	7.39614e-05	0	0	0
CG##GAA	2	2.11318e-05	0	0	0
CG##GAC	7	7.39614e-05	0	0	0
CG##GAT	1	1.05659e-05	0	0	0
CG##GC	23	0.000243016	0	0	0
CG##GCC	12	0.000126791	0	0	0
CG##GCT	8	8.45273e-05	0	0	0
CG##GGA	2	2.11318e-05	0	0	0
CG##GGC	1	1.05659e-05	0	0	0
CG##GT	6	6.33955e-05	0	0	0
CG##TA	5	5.28296e-05	0	0	0
CG##TAC	2	2.11318e-05	0	0	0
CG##TAG	6	6.33955e-05	0	0	0
CG##TAT	1	1.05659e-05	0	0	0
CG##TC	17	0.00017962	0	0	0
CG##TGA	3	3.16977e-05	0	0	0
CG##TT	2	2.11318e-05	0	0	0
CG##TTA	5	5.28296e-05	0	0	0
CG##TTG	1	1.05659e-05	0	0	0
CG##TTT	3	3.16977e-05	0	0	0
CGA##	10	0.000105659	0	0	0
CGA##A	12	0.000126791	0	0	0
CGA##AA	1	1.05659e-05	0	0	0
CGA##AAT	1	1.05659e-05	0	0	0
CGA##AGC	1	1.05659e-05	0	0	0
CGA##C	3	3.16977e-05	0	0	0
CGA##CA	2	2.11318e-05	0	0	0
CGA##CAA	2	2.11318e-05	0	0	0
CGA##CC	3	3.16977e-05	0	0	0
CGA##CCC	1	1.05659e-05	0	0	0
CGA##CG	1	1.05659e-05	0	0	0
CGA##CGA	7	7.39614e-05	0	0	0
CGA##G	1	1.05659e-05	0	0	0
CGA##GC	1	1.05659e-05	0	0	0
CGA##GCC	1	1.05659e-05	0	0	0
CGA##T	1	1.05659e-05	0	0	0
CGA##TC	2	2.11318e-05	0	0	0
CGA##TG	3	3.16977e-05	0	0	0
CGA##TTA	1	1.05659e-05	0	0	0
CGC##A	9	9.50932e-05	0	0	0
CGC##AA	2	2.11318e-05	0	0	0
CGC##AAG	8	8.45273e-05	0	0	0
CGC##AT	1	1.05659e-05	0	0	0
CGC##C	9	9.50932e-05	0	0	0
CGC##CA	3	3.16977e-05	0	0	0
CGC##CAC	1	1.05659e-05	0	0	0
CGC##CAT	2	2.11318e-05	0	0	0
CGC##CC	41	0.000433202	0	0	0
CGC##CCC	4	4.22636e-05	0	0	0
CGC##CCG	2	2.11318e-05	0	0	0
CGC##CCT	2	2.11318e-05	0	0	0
CGC##CG	3	3.16977e-05	0	0	0
CGC##CGA	1	1.05659e-05	0	0	0
CGC##G	6	6.33955e-05	0	0	0
CGC##GA	1	1.05659e-05	0	0	0
CGC##GAC	4	4.22636e-05	0	0	0
CGC##GC	3	3.16977e-05	0	0	0
CGC##GCC	1	1.05659e-05	0	0	0
CGC##GCT	1	1.05659e-05	0	0	0
CGC##TC	1	1.05659e-05	0	0	0
CGC##TG	6	6.33955e-05	0	0	0
CGC##TTA	1	1.05659e-05	0	0	0
CGG##AAC	1	1.05659e-05	0	0	0
CGG##AAG	1	1.05659e-05	0	0	0
CGG##AAT	2	2.11318e-05	0	0	0
CGG##AC	17	0.00017962	0	0	0
CGG##ACA	4	4.22636e-05	0	0	0
CGG##ACC	10	0.000105659	0	0	0
CGG##ACG	2	2.11318e-05	0	0	0
CGG##ACT	4	4.22636e-05	0	0	0
CGG##AG	11	0.000116225	0	0	0
CGG##AGA	2	2.11318e-05	0	0	0
CGG##AGC	3	3.16977e-05	0	0	0
CGG##AGG	6	6.33955e-05	0	0	0
CGG##AGT	3	3.16977e-05	0	0	0
CGG##AT	34	0.000359241	0	0	0
CGG##ATA	2	2.11318e-05	0	0	0
CGG##ATC	1	1.05659e-05	0	0	0
CGG##ATG	8	8.45273e-05	0	0	0
CGG##ATT	2	2.11318e-05	0	0	0
CGG##C	333	0.00351845	0	0	0
CGG##CA	143	0.00151093	0	0	0
CGG##CAA	5	5.28296e-05	0	0	0
CGG##CAC	48	0.000507164	0	0	0
CGG##CAG	1	1.05659e-05	0	0	0
CGG##CAT	9	9.50932e-05	0	0	0
CGG##CCA	5	5.28296e-05	0	0	0
CGG##CCC	17	0.00017962	0	0	0
CGG##CCG	19	0.000200752	0	0	0
CGG##CCT	23	0.000243016	0	0	0
CGG##CG	112	0.00118338	0	0	0
CGG##CGA	48	0.000507164	0	0	0
CGG##CGC	8	8.45273e-05	0	0	0
CGG##CGG	3	3.16977e-05	0	0	0
CGG##CGT	2	2.11318e-05	0	0	0
CGG##CT	13	0.000137357	0	0	0
CGG##CTA	6	6.33955e-05	0	0	0
CGG##CTC	2	2.11318e-05	0	0	0
CGG##CTG	2	2.11318e-05	0	0	0
CGG##CTT	2	2.11318e-05	0	0	0
CGG##G	318	0.00335996	0	0	0
CGG##GA	45	0.000475466	0	0	0
CGG##GAA	3	3.16977e-05	0	0	0
CGG##GAC	67	0.000707916	0	0	0
CGG##GAT	3	3.16977e-05	0	0	0
CGG##GC	127	0.00134187	0	0	0
CGG##GCA	2	2.11318e-05	0	0	0
CGG##GCC	65	0.000686784	0	0	0
CGG##GCG	1	1.05659e-05	0	0	0
CGG##GCT	46	0.000486032	0	0	0
CGG##GG	12	0.000126791	0	0	0
CGG##GGA	8	8.45273e-05	0	0	0
CGG##GGC	3	3.16977e-05	0	0	0
CGG##GT	7	7.39614e-05	0	0	0
CGG##GTA	2	2.11318e-05	0	0	0
CGG##TA	19	0.000200752	0	0	0
CGG##TAA	4	4.22636e-05	0	0	0
CGG##TAC	13	0.000137357	0	0	0
CGG##TAG	54	0.000570559	0	0	0
CGG##TAT	2	2.11318e-05	0	0	0
CGG##TC	112	0.00118338	0	0	0
CGG##TCA	3	3.16977e-05	0	0	0
CGG##TCC	2	2.11318e-05	0	0	0
CGG##TCG	5	5.28296e-05	0	0	0
CGG##TCT	2	2.11318e-05	0	0	0
CGG##TG	119	0.00125734	0	0	0
CGG##TGA	13	0.000137357	0	0	0
CGG##TGT	1	1.05659e-05	0	0	0
CGG##TT	10	0.000105659	0	0	0
CGG##TTA	51	0.000538861	0	0	0
CGG##TTC	3	3.16977e-05	0	0	0
CGG##TTT	1	1.05659e-05	0	0	0
CGT##	608	0.00642407	0	0	0
CGT##A	69	0.000729048	0	0	0
CGT##AA	8	8.45273e-05	0	0	0
CGT##AAA	2	2.11318e-05	0	0	0
CGT##AAC	2	2.11318e-05	0	0	0
CGT##AC	1	1.05659e-05	0	0	0
CGT##ACA	2	2.11318e-05	0	0	0
CGT##ACC	7	7.39614e-05	0	0	0
CGT##ACT	1	1.05659e-05	0	0	0
CGT##AG	2	2.11318e-05	0	0	0
CGT##AGG	1	1.05659e-05	0	0	0
CGT##AT	6	6.33955e-05	0	0	0
CGT##ATG	1	1.05659e-05	0	0	0
CGT##C	64	0.000676218	0	0	0
CGT##CA	24	0.000253582	0	0	0
CGT##CAA	2	2.11318e-05	0	0	0
CGT##CAC	5	5.28296e-05	0	0	0
CGT##CAG	1	1.05659e-05	0	0	0
CGT##CAT	3	3.16977e-05	0	0	0
CGT##CC	57	0.000602257	0	0	0
CGT##CCC	5	5.28296e-05	0	0	0
CGT##CCG	4	4.22636e-05	0	0	0
CGT##CCT	5	5.28296e-05	0	0	0
CGT##CG	30	0.000316977	0	0	0
CGT##CGA	6	6.33955e-05	0	0	0
CGT##CGT	1	1.05659e-05	0	0	0
CGT##CTA	1	1.05659e-05	0	0	0
CGT##CTC	1	1.05659e-05	0	0	0
CGT##CTG	1	1.05659e-05	0	0	0
CGT##G	64	0.000676218	0	0	0
CGT##GA	10	0.000105659	0	0	0
CGT##GAA	1	1.05659e-05	0	0	0
CGT##GAC	18	0.000190186	0	0	0
CGT##GC	21	0.000221884	0	0	0
CGT##GCC	18	0.000190186	0	0	0
CGT##GCT	8	8.45273e-05	0	0	0
CGT##GG	4	4.22636e-05	0	0	0
CGT##GGG	1	1.05659e-05	0	0	0
CGT##GGT	1	1.05659e-05	0	0	0
CGT##GT	3	3.16977e-05	0	0	0
CGT##T	12	0.000126791	0	0	0
CGT##TA	4	4.22636e-05	0	0	0
CGT##TAC	2	2.11318e-05	0	0	0
CGT##TAG	6	6.33955e-05	0	0	0
CGT##TC	29	0.000306411	0	0	0
CGT##TCA	1	1.05659e-05	0	0	0
CGT##TCT	2	2.11318e-05	0	0	0
CGT##TG	25	0.000264148	0	0	0
CGT##TGA	5	5.28296e-05	0	0	0
CGT##TGC	1	1.05659e-05	0	0	0
CGT##TT	1	1.05659e-05	0	0	0
CGT##TTA	5	5.28296e-05	0	0	0
CT##A	12	0.000126791	0	0	0
CT##AA	1	1.05659e-05	0	0	0
CT##ACC	2	2.11318e-05	0	0	0
CT##AG	1	1.05659e-05	0	0	0
CT##AGG	1	1.05659e-05	0	0	0
CT##AT	1	1.05659e-05	0	0	0
CT##ATC	1	1.05659e-05	0	0	0
CT##C	21	0.000221884	0	0	0
CT##CA	3	3.16977e-05	0	0	0
CT##CC	12	0.000126791	0	0	0
CT##CG	7	7.39614e-05	0	0	0
CT##CGA	1	1.05659e-05	0	0	0
CT##CT	1	1.05659e-05	0	0	0
CT##G	14	0.000147923	0	0	0
CT##GA	1	1.05659e-05	0	0	0
CT##GC	6	6.33955e-05	0	0	0
CT##GCC	3	3.16977e-05	0	0	0
CT##GCT	2	2.11318e-05	0	0	0
CT##T	7	7.39614e-05	0	0	0
CT##TC	3	3.16977e-05	0	0	0
CT##TG	5	5.28296e-05	0	0	0
CT##TTA	1	1.05659e-05	0	0	0
CTA##AAC	1	1.05659e-05	0	0	0
CTA##C	5	5.28296e-05	0	0	0
CTA##CAA	11	0.000116225	0	0	0
CTA##CAC	1	1.05659e-05	0	0	0
CTA##CC	3	3.16977e-05	0	0	0
CTA##CCT	1	1.05659e-05	0	0	0
CTA##CG	2	2.11318e-05	0	0	0
CTA##CTG	1	1.05659e-05	0	0	0
CTA##G	1	1.05659e-05	0	0	0
CTA##GA	2	2.11318e-05	0	0	0
CTA##GCG	1	1.05659e-05	0	0	0
CTA##GCT	2	2.11318e-05	0	0	0
CTA##TG	1	1.05659e-05	0	0	0
CTG##AC	1	1.05659e-05	0	0	0
CTG##CAC	5	5.28296e-05	0	0	0
CTG##CAT	1	1.05659e-05	0	0	0
CTG##CCC	1	1.05659e-05	0	0	0
CTG##CCT	1	1.05659e-05	0	0	0
CTG##CGA	2	2.11318e-05	0	0	0
CTG##CGG	1	1.05659e-05	0	0	0
CTG##CTT	1	1.05659e-05	0	0	0
CTG##GA	2	2.11318e-05	0	0	0
CTG##GAC	3	3.16977e-05	0	0	0
CTG##GCC	2	2.11318e-05	0	0	0
CTG##GT	1	1.05659e-05	0	0	0
CTG##TA	3	3.16977e-05	0	0	0
CTG##TAG	3	3.16977e-05	0	0	0
CTG##TC	2	2.11318e-05	0	0	0
CTG##TGA	1	1.05659e-05	0	0	0
CTG##TGC	1	1.05659e-05	0	0	0
CTT##	9	9.50932e-05	0	0	0
CTT##AT	1	1.05659e-05	0	0	0
CTT##C	6	6.33955e-05	0	0	0
CTT##CAC	1	1.05659e-05	0	0	0
CTT##CAT	2	2.11318e-05	0	0	0
CTT##CC	6	6.33955e-05	0	0	0
CTT##CG	3	3.16977e-05	0	0	0
CTT##CGA	1	1.05659e-05	0	0	0
CTT##CT	15	0.000158489	0	0	0
CTT##CTA	1	1.05659e-05	0	0	0
CTT##G	3	3.16977e-05	0	0	0
CTT##GC	1	1.05659e-05	0	0	0
CTT##GCC	1	1.05659e-05	0	0	0
CTT##GT	1	1.05659e-05	0	0	0
CTT##T	1	1.05659e-05	0	0	0
CTT##TA	3	3.16977e-05	0	0	0
CTT##TAG	1	1.05659e-05	0	0	0
CTT##TG	2	2.11318e-05	0	0	0
CTT##TTA	1	1.05659e-05	0	0	0
G##AAA	20	0.000211318	0	0	0
G##AAC	12	0.000126791	0	0	0
G##AAG	2	2.11318e-05	0	0	0
G##AAT	2	2.11318e-05	0	0	0
G##AC	41	0.000433202	0	0	0
G##ACA	10	0.000105659	0	0	0
G##ACC	17	0.00017962	0	0	0
G##ACG	3	3.16977e-05	0	0	0
G##ACT	8	8.45273e-05	0	0	0
G##AG	32	0.000338109	0	0	0
G##AGA	5	5.28296e-05	0	0	0
G##AGC	3	3.16977e-05	0	0	0
G##AGG	31	0.000327543	0	0	0
G##AGT	4	4.22636e-05	0	0	0
G##AT	51	0.000538861	0	0	0
G##ATC	8	8.45273e-05	0	0	0
G##ATG	5	5.28296e-05	0	0	0
G##ATT	6	6.33955e-05	0	0	0
G##C	1005	0.0106187	0	0	0
G##CA	244	0.00257808	0	0	0
G##CAA	9	9.50932e-05	0	0	0
G##CAC	82	0.000866405	0	0	0
G##CAG	4	4.22636e-05	0	0	0
G##CAT	19	0.000200752	0	0	0
G##CCC	32	0.000338109	0	0	0
G##CCG	28	0.000295845	0	0	0
G##CCT	273	0.00288449	0	0	0
G##CG	227	0.00239846	0	0	0
G##CGC	4	4.22636e-05	0	0	0
G##CGG	1	1.05659e-05	0	0	0
G##CGT	3	3.16977e-05	0	0	0
G##CT	41	0.000433202	0	0	0
G##CTA	11	0.000116225	0	0	0
G##CTC	35	0.000369807	0	0	0
G##CTG	1	1.05659e-05	0	0	0
G##CTT	9	9.50932e-05	0	0	0
G##G	1310	0.0138413	0	0	0
G##GA	264	0.0027894	0	0	0
G##GAA	8	8.45273e-05	0	0	0
G##GAC	97	0.00102489	0	0	0
G##GAG	5	5.28296e-05	0	0	0
G##GAT	2	2.11318e-05	0	0	0
G##GC	307	0.00324373	0	0	0
G##GCA	3	3.16977e-05	0	0	0
G##GCC	131	0.00138413	0	0	0
G##GCG	3	3.16977e-05	0	0	0
G##GCT	81	0.000855839	0	0	0
G##GGA	1	1.05659e-05	0	0	0
G##GGC	6	6.33955e-05	0	0	0
G##GGG	2	2.11318e-05	0	0	0
G##GT	21	0.000221884	0	0	0
G##GTA	3	3.16977e-05	0	0	0
G##GTT	3	3.16977e-05	0	0	0
G##TAA	13	0.000137357	0	0	0
G##TAC	23	0.000243016	0	0	0
G##TAG	77	0.000813575	0	0	0
G##TAT	5	5.28296e-05	0	0	0
G##TC	201	0.00212375	0	0	0
G##TCA	14	0.000147923	0	0	0
G##TCC	1	1.05659e-05	0	0	0
G##TCG	4	4.22636e-05	0	0	0
G##TCT	5	5.28296e-05	0	0	0
G##TG	175	0.00184903	0	0	0
G##TGA	19	0.000200752	0	0	0
G##TGC	7	7.39614e-05	0	0	0
G##TGG	1	1.05659e-05	0	0	0
G##TGT	1	1.05659e-05	0	0	0
G##TT	19	0.000200752	0	0	0
G##TTA	52	0.000549427	0	0	0
G##TTC	1	1.05659e-05	0	0	0
G##TTG	1	1.05659e-05	0	0	0
G##TTT	2	2.11318e-05	0	0	0
GA##AAA	1	1.05659e-05	0	0	0
GA##AAG	1	1.05659e-05	0	0	0
GA##AC	6	6.33955e-05	0	0	0
GA##ACC	2	2.11318e-05	0	0	0
GA##ACG	1	1.05659e-05	0	0	0
GA##ATA	1	1.05659e-05	0	0	0
GA##CA	26	0.000274714	0	0	0
GA##CAA	3	3.16977e-05	0	0	0
GA##CAC	3	3.16977e-05	0	0	0
GA##CAT	1	1.05659e-05	0	0	0
GA##CCG	2	2.11318e-05	0	0	0
GA##CCT	1	1.05659e-05	0	0	0
GA##CG	12	0.000126791	0	0	0
GA##CGA	6	6.33955e-05	0	0	0
GA##CT	9	9.50932e-05	0	0	0
GA##CTA	1	1.05659e-05	0	0	0
GA##CTC	1	1.05659e-05	0	0	0
GA##CTT	1	1.05659e-05	0	0	0
GA##GA	8	8.45273e-05	0	0	0
GA##GAA	1	1.05659e-05	0	0	0
GA##GAC	5	5.28296e-05	0	0	0
GA##GCT	8	8.45273e-05	0	0	0
GA##GGA	1	1.05659e-05	0	0	0
GA##GT	7	7.39614e-05	0	0	0
GA##GTG	1	1.05659e-05	0	0	0
GA##TA	7	7.39614e-05	0	0	0
GA##TAG	7	7.39614e-05	0	0	0
GA##TC	9	9.50932e-05	0	0	0
GA##TCT	2	2.11318e-05	0	0	0
GA##TGA	2	2.11318e-05	0	0	0
GA##TGC	8	8.45273e-05	0	0	0
GA##TT	4	4.22636e-05	0	0	0
GA##TTA	6	6.33955e-05	0	0	0
GAA##	4	4.22636e-05	0	0	0
GAA##A	6	6.33955e-05	0	0	0
GAA##AT	1	1.05659e-05	0	0	0
GAA##C	5	5.28296e-05	0	0	0
GAA##CAC	1	1.05659e-05	0	0	0
GAA##CAT	1	1.05659e-05	0	0	0
GAA##CC	2	2.11318e-05	0	0	0
GAA##CG	3	3.16977e-05	0	0	0
GAA##CGA	1	1.05659e-05	0	0	0
GAA##G	5	5.28296e-05	0	0	0
GAA##GC	1	1.05659e-05	0	0	0
GAA##GCC	1	1.05659e-05	0	0	0
GAA##GCT	1	1.05659e-05	0	0	0
GAA##T	14	0.000147923	0	0	0
GAA##TA	1	1.05659e-05	0	0	0
GAA##TG	1	1.05659e-05	0	0	0
GAA##TGA	1	1.05659e-05	0	0	0
GAC##AA	1	1.05659e-05	0	0	0
GAC##CC	4	4.22636e-05	0	0	0
GAC##CT	2	2.11318e-05	0	0	0
GAC##GCC	1	1.05659e-05	0	0	0
GAC##GCT	1	1.05659e-05	0	0	0
GAG##	219	0.00231393	0	0	0
GAG##A	22	0.00023245	0	0	0
GAG##AA	2	2.11318e-05	0	0	0
GAG##ACA	1	1.05659e-05	0	0	0
GAG##ACT	1	1.05659e-05	0	0	0
GAG##AT	2	2.11318e-05	0	0	0
GAG##ATC	1	1.05659e-05	0	0	0
GAG##C	27	0.00028528	0	0	0
GAG##CA	7	7.39614e-05	0	0	0
GAG##CAC	2	2.11318e-05	0	0	0
GAG##CAT	2	2.11318e-05	0	0	0
GAG##CCA	3	3.16977e-05	0	0	0
GAG##CCC	1	1.05659e-05	0	0	0
GAG##CCG	1	1.05659e-05	0	0	0
GAG##CG	10	0.000105659	0	0	0
GAG##CGA	3	3.16977e-05	0	0	0
GAG##CGG	1	1.05659e-05	0	0	0
GAG##CT	1	1.05659e-05	0	0	0
GAG##G	23	0.000243016	0	0	0
GAG##GA	5	5.28296e-05	0	0	0
GAG##GAC	4	4.22636e-05	0	0	0
GAG##GAT	1	1.05659e-05	0	0	0
GAG##GC	12	0.000126791	0	0	0
GAG##GCC	13	0.000137357	0	0	0
GAG##GCT	2	2.11318e-05	0	0	0
GAG##GG	1	1.05659e-05	0	0	0
GAG##GT	1	1.05659e-05	0	0	0
GAG##GTG	1	1.05659e-05	0	0	0
GAG##T	5	5.28296e-05	0	0	0
GAG##TA	1	1.05659e-05	0	0	0
GAG##TAA	1	1.05659e-05	0	0	0
GAG##TAG	5	5.28296e-05	0	0	0
GAG##TC	10	0.000105659	0	0	0
GAG##TCA	1	1.05659e-05	0	0	0
GAG##TG	11	0.000116225	0	0	0
GAG##TGA	1	1.05659e-05	0	0	0
GAG##TGC	2	2.11318e-05	0	0	0
GAG##TTA	3	3.16977e-05	0	0	0
GAT##	24	0.000253582	0	0	0
GAT##C	7	7.39614e-05	0	0	0
GAT##CA	4	4.22636e-05	0	0	0
GAT##CAC	1	1.05659e-05	0	0	0
GAT##CAT	1	1.05659e-05	0	0	0
GAT##CC	3	3.16977e-05	0	0	0
GAT##CG	2	2.11318e-05	0	0	0
GAT##CGA	1	1.05659e-05	0	0	0
GAT##G	2	2.11318e-05	0	0	0
GAT##GA	1	1.05659e-05	0	0	0
GAT##GC	3	3.16977e-05	0	0	0
GAT##GCC	1	1.05659e-05	0	0	0
GAT##TG	1	1.05659e-05	0	0	0
GC##AAA	3	3.16977e-05	0	0	0
GC##AAC	4	4.22636e-05	0	0	0
GC##AAG	1	1.05659e-05	0	0	0
GC##AAT	3	3.16977e-05	0	0	0
GC##AC	15	0.000158489	0	0	0
GC##ACA	4	4.22636e-05	0	0	0
GC##ACC	9	9.50932e-05	0	0	0
GC##ACG	3	3.16977e-05	0	0	0
GC##ACT	3	3.16977e-05	0	0	0
GC##AG	6	6.33955e-05	0	0	0
GC##AGC	1	1.05659e-05	0	0	0
GC##AGG	1	1.05659e-05	0	0	0
GC##ATA	4	4.22636e-05	0	0	0
GC##ATG	6	6.33955e-05	0	0	0
GC##ATT	1	1.05659e-05	0	0	0
GC##C	273	0.00288449	0	0	0
GC##CA	97	0.00102489	0	0	0
GC##CAA	2	2.11318e-05	0	0	0
GC##CAG	2	2.11318e-05	0	0	0
GC##CAT	75	0.000792443	0	0	0
GC##CCC	19	0.000200752	0	0	0
GC##CCG	9	9.50932e-05	0	0	0
GC##CCT	13	0.000137357	0	0	0
GC##CG	66	0.00069735	0	0	0
GC##CGA	25	0.000264148	0	0	0
GC##CGC	1	1.05659e-05	0	0	0
GC##CGT	3	3.16977e-05	0	0	0
GC##CT	11	0.000116225	0	0	0
GC##CTC	4	4.22636e-05	0	0	0
GC##CTT	3	3.16977e-05	0	0	0
GC##GA	21	0.000221884	0	0	0
GC##GAA	4	4.22636e-05	0	0	0
GC##GAC	41	0.000433202	0	0	0
GC##GAT	8	8.45273e-05	0	0	0
GC##GC	76	0.000803009	0	0	0
GC##GCA	1	1.05659e-05	0	0	0
GC##GCC	51	0.000538861	0	0	0
GC##GCG	4	4.22636e-05	0	0	0
GC##GCT	25	0.000264148	0	0	0
GC##GG	4	4.22636e-05	0	0	0
GC##GT	8	8.45273e-05	0	0	0
GC##GTA	1	1.05659e-05	0	0	0
GC##GTG	1	1.05659e-05	0	0	0
GC##TA	15	0.000158489	0	0	0
GC##TAA	7	7.39614e-05	0	0	0
GC##TAC	9	9.50932e-05	0	0	0
GC##TAG	34	0.000359241	0	0	0
GC##TAT	1	1.05659e-05	0	0	0
GC##TC	67	0.000707916	0	0	0
GC##TCA	7	7.39614e-05	0	0	0
GC##TCT	9	9.50932e-05	0	0	0
GC##TG	86	0.000908668	0	0	0
GC##TGA	10	0.000105659	0	0	0
GC##TGC	1	1.05659e-05	0	0	0
GC##TT	11	0.000116225	0	0	0
GC##TTA	26	0.000274714	0	0	0
GC##TTG	1	1.05659e-05	0	0	0
GCA##	14	0.000147923	0	0	0
GCA##A	5	5.28296e-05	0	0	0
GCA##C	3	3.16977e-05	0	0	0
GCA##CC	5	5.28296e-05	0	0	0
GCA##CG	1	1.05659e-05	0	0	0
GCA##CTC	1	1.05659e-05	0	0	0
GCA##G	2	2.11318e-05	0	0	0
GCA##GAC	1	1.05659e-05	0	0	0
GCA##GC	1	1.05659e-05	0	0	0
GCA##GCA	1	1.05659e-05	0	0	0
GCA##GCC	3	3.16977e-05	0	0	0
GCA##GT	1	1.05659e-05	0	0	0
GCA##TG	1	1.05659e-05	0	0	0
GCC##	9	9.50932e-05	0	0	0
GCC##A	1	1.05659e-05	0	0	0
GCC##AA	2	2.11318e-05	0	0	0
GCC##AC	1	1.05659e-05	0	0	0
GCC##CA	1	1.05659e-05	0	0	0
GCC##CAC	2	2.11318e-05	0	0	0
GCC##CC	6	6.33955e-05	0	0	0
GCC##CCT	1	1.05659e-05	0	0	0
GCC##G	2	2.11318e-05	0	0	0
GCC##GAC	1	1.05659e-05	0	0	0
GCC##GC	2	2.11318e-05	0	0	0
GCC##GCC	2	2.11318e-05	0	0	0
GCC##GCT	1	1.05659e-05	0	0	0
GCC##TA	2	2.11318e-05	0	0	0
GCC##TC	1	1.05659e-05	0	0	0
GCG##AA	11	0.000116225	0	0	0
GCG##AAA	1	1.05659e-05	0	0	0
GCG##AAC	1	1.05659e-05	0	0	0
GCG##AAT	1	1.05659e-05	0	0	0
GCG##AC	4	4.22636e-05	0	0	0
GCG##ACA	2	2.11318e-05	0	0	0
GCG##ACC	4	4.22636e-05	0	0	0
GCG##ACG	1	1.05659e-05	0	0	0
GCG##ACT	1	1.05659e-05	0	0	0
GCG##AG	5	5.28296e-05	0	0	0
GCG##AGA	1	1.05659e-05	0	0	0
GCG##AGG	1	1.05659e-05	0	0	0
GCG##AT	4	4.22636e-05	0	0	0
GCG##ATA	1	1.05659e-05	0	0	0
GCG##ATC	1	1.05659e-05	0	0	0
GCG##ATG	1	1.05659e-05	0	0	0
GCG##C	849	0.00897046	0	0	0
GCG##CA	56	0.000591691	0	0	0
GCG##CAA	1	1.05659e-05	0	0	0
GCG##CAC	7	7.39614e-05	0	0	0
GCG##CAG	2	2.11318e-05	0	0	0
GCG##CAT	3	3.16977e-05	0	0	0
GCG##CC	99	0.00104603	0	0	0
GCG##CCC	5	5.28296e-05	0	0	0
GCG##CCG	4	4.22636e-05	0	0	0
GCG##CCT	8	8.45273e-05	0	0	0
GCG##CG	32	0.000338109	0	0	0
GCG##CGA	17	0.00017962	0	0	0
GCG##CGC	3	3.16977e-05	0	0	0
GCG##CGG	1	1.05659e-05	0	0	0
GCG##CT	4	4.22636e-05	0	0	0
GCG##CTC	2	2.11318e-05	0	0	0
GCG##G	116	0.00122565	0	0	0
GCG##GA	11	0.000116225	0	0	0
GCG##GAC	16	0.000169055	0	0	0
GCG##GAT	2	2.11318e-05	0	0	0
GCG##GC	39	0.00041207	0	0	0
GCG##GCA	1	1.05659e-05	0	0	0
GCG##GCC	16	0.000169055	0	0	0
GCG##GCT	15	0.000158489	0	0	0
GCG##GG	2	2.11318e-05	0	0	0
GCG##GGC	1	1.05659e-05	0	0	0
GCG##GT	3	3.16977e-05	0	0	0
GCG##GTA	1	1.05659e-05	0	0	0
GCG##GTT	1	1.05659e-05	0	0	0
GCG##T	23	0.000243016	0	0	0
GCG##TA	7	7.39614e-05	0	0	0
GCG##TAA	2	2.11318e-05	0	0	0
GCG##TAC	3	3.16977e-05	0	0	0
GCG##TAG	13	0.000137357	0	0	0
GCG##TC	32	0.000338109	0	0	0
GCG##TCT	1	1.05659e-05	0	0	0
GCG##TG	33	0.000348675	0	0	0
GCG##TGA	6	6.33955e-05	0	0	0
GCG##TT	2	2.11318e-05	0	0	0
GCG##TTA	9	9.50932e-05	0	0	0
GCG##TTG	1	1.05659e-05	0	0	0
GCT##	5	5.28296e-05	0	0	0
GCT##A	2	2.11318e-05	0	0	0
GCT##C	2	2.11318e-05	0	0	0
GCT##CC	5	5.28296e-05	0	0	0
GCT##CCC	1	1.05659e-05	0	0	0
GCT##G	2	2.11318e-05	0	0	0
GCT##GCC	2	2.11318e-05	0	0	0
GCT##GCT	1	1.05659e-05	0	0	0
GCT##TG	1	1.05659e-05	0	0	0
GG##AAA	4	4.22636e-05	0	0	0
GG##AAC	2	2.11318e-05	0	0	0
GG##AAT	3	3.16977e-05	0	0	0
GG##AC	12	0.000126791	0	0	0
GG##ACA	5	5.28296e-05	0	0	0
GG##ACC	4	4.22636e-05	0	0	0
GG##ACG	1	1.05659e-05	0	0	0
GG##ACT	12	0.000126791	0	0	0
GG##AGC	2	2.11318e-05	0	0	0
GG##AGG	4	4.22636e-05	0	0	0
GG##ATA	3	3.16977e-05	0	0	0
GG##ATC	1	1.05659e-05	0	0	0
GG##ATT	2	2.11318e-05	0	0	0
GG##CA	112	0.00118338	0	0	0
GG##CAA	7	7.39614e-05	0	0	0
GG##CAG	2	2.11318e-05	0	0	0
GG##CAT	11	0.000116225	0	0	0
GG##CCG	15	0.000158489	0	0	0
GG##CCT	13	0.000137357	0	0	0
GG##CGA	28	0.000295845	0	0	0
GG##CGC	4	4.22636e-05	0	0	0
GG##CGG	5	5.28296e-05	0	0	0
GG##CGT	1	1.05659e-05	0	0	0
GG##CT	13	0.000137357	0	0	0
GG##CTA	1	1.05659e-05	0	0	0
GG##CTC	5	5.28296e-05	0	0	0
GG##CTT	1	1.05659e-05	0	0	0
GG##GA	22	0.00023245	0	0	0
GG##GAA	1	1.05659e-05	0	0	0
GG##GAC	42	0.000443768	0	0	0
GG##GAT	1	1.05659e-05	0	0	0
GG##GCA	22	0.00023245	0	0	0
GG##GCG	1	1.05659e-05	0	0	0
GG##GCT	30	0.000316977	0	0	0
GG##GGA	1	1.05659e-05	0	0	0
GG##GGC	2	2.11318e-05	0	0	0
GG##GT	6	6.33955e-05	0	0	0
GG##GTG	1	1.05659e-05	0	0	0
GG##TA	33	0.000348675	0	0	0
GG##TAA	1	1.05659e-05	0	0	0
GG##TAC	12	0.000126791	0	0	0
GG##TAG	41	0.000433202	0	0	0
GG##TAT	5	5.28296e-05	0	0	0
GG##TCC	1	1.05659e-05	0	0	0
GG##TCG	3	3.16977e-05	0	0	0
GG##TCT	1	1.05659e-05	0	0	0
GG##TGA	13	0.000137357	0	0	0
GG##TT	9	9.50932e-05	0	0	0
GG##TTA	33	0.000348675	0	0	0
GG##TTC	3	3.16977e-05	0	0	0
GG##TTT	4	4.22636e-05	0	0	0
GGA##AA	2	2.11318e-05	0	0	0
GGA##AAA	2	2.11318e-05	0	0	0
GGA##AC	1	1.05659e-05	0	0	0
GGA##ACC	8	8.45273e-05	0	0	0
GGA##AG	1	1.05659e-05	0	0	0
GGA##AT	6	6.33955e-05	0	0	0
GGA##ATG	1	1.05659e-05	0	0	0
GGA##C	143	0.00151093	0	0	0
GGA##CA	10	0.000105659	0	0	0
GGA##CAT	1	1.05659e-05	0	0	0
GGA##CC	23	0.000243016	0	0	0
GGA##CCC	1	1.05659e-05	0	0	0
GGA##CCT	2	2.11318e-05	0	0	0
GGA##CG	12	0.000126791	0	0	0
GGA##CGA	5	5.28296e-05	0	0	0
GGA##CGC	1	1.05659e-05	0	0	0
GGA##CT	1	1.05659e-05	0	0	0
GGA##CTA	1	1.05659e-05	0	0	0
GGA##CTC	2	2.11318e-05	0	0	0
GGA##G	11	0.000116225	0	0	0
GGA##GA	2	2.11318e-05	0	0	0
GGA##GAC	2	2.11318e-05	0	0	0
GGA##GC	11	0.000116225	0	0	0
GGA##GCC	5	5.28296e-05	0	0	0
GGA##GCT	3	3.16977e-05	0	0	0
GGA##GG	2	2.11318e-05	0	0	0
GGA##GT	4	4.22636e-05	0	0	0
GGA##GTC	1	1.05659e-05	0	0	0
GGA##GTT	1	1.05659e-05	0	0	0
GGA##TA	3	3.16977e-05	0	0	0
GGA##TAA	1	1.05659e-05	0	0	0
GGA##TAC	1	1.05659e-05	0	0	0
GGA##TAG	3	3.16977e-05	0	0	0
GGA##TC	9	9.50932e-05	0	0	0
GGA##TCC	1	1.05659e-05	0	0	0
GGA##TG	8	8.45273e-05	0	0	0
GGA##TGA	1	1.05659e-05	0	0	0
GGC##AAG	1	1.05659e-05	0	0	0
GGC##AT	1	1.05659e-05	0	0	0
GGC##C	4	4.22636e-05	0	0	0
GGC##CA	10	0.000105659	0	0	0
GGC##CAA	1	1.05659e-05	0	0	0
GGC##CAC	2	2.11318e-05	0	0	0
GGC##CC	2	2.11318e-05	0	0	0
GGC##CG	3	3.16977e-05	0	0	0
GGC##GCC	1	1.05659e-05	0	0	0
GGC##GT	1	1.05659e-05	0	0	0
GGC##T	2	2.11318e-05	0	0	0
GGC##TAG	1	1.05659e-05	0	0	0
GGC##TCA	1	1.05659e-05	0	0	0
GGC##TTA	1	1.05659e-05	0	0	0
GGG##AA	4	4.22636e-05	0	0	0
GGG##AAA	1	1.05659e-05	0	0	0
GGG##AAC	1	1.05659e-05	0	0	0
GGG##AAT	8	8.45273e-05	0	0	0
GGG##AC	4	4.22636e-05	0	0	0
GGG##ACC	2	2.11318e-05	0	0	0
GGG##ACT	1	1.05659e-05	0	0	0
GGG##AG	2	2.11318e-05	0	0	0
GGG##AGA	2	2.11318e-05	0	0	0
GGG##AGC	1	1.05659e-05	0	0	0
GGG##AGT	1	1.05659e-05	0	0	0
GGG##AT	19	0.000200752	0	0	0
GGG##ATG	1	1.05659e-05	0	0	0
GGG##C	51	0.000538861	0	0	0
GGG##CA	26	0.000274714	0	0	0
GGG##CAA	1	1.05659e-05	0	0	0
GGG##CAC	6	6.33955e-05	0	0	0
GGG##CAG	3	3.16977e-05	0	0	0
GGG##CAT	1	1.05659e-05	0	0	0
GGG##CC	56	0.000591691	0	0	0
GGG##CCA	6	6.33955e-05	0	0	0
GGG##CCC	2	2.11318e-05	0	0	0
GGG##CCG	3	3.16977e-05	0	0	0
GGG##CCT	6	6.33955e-05	0	0	0
GGG##CG	156	0.00164828	0	0	0
GGG##CGA	4	4.22636e-05	0	0	0
GGG##CGC	1	1.05659e-05	0	0	0
GGG##CT	1	1.05659e-05	0	0	0
GGG##CTA	2	2.11318e-05	0	0	0
GGG##CTC	1	1.05659e-05	0	0	0
GGG##CTT	1	1.05659e-05	0	0	0
GGG##G	42	0.000443768	0	0	0
GGG##GA	3	3.16977e-05	0	0	0
GGG##GAC	9	9.50932e-05	0	0	0
GGG##GC	16	0.000169055	0	0	0
GGG##GCC	11	0.000116225	0	0	0
GGG##GCT	5	5.28296e-05	0	0	0
GGG##GG	3	3.16977e-05	0	0	0
GGG##GGA	1	1.05659e-05	0	0	0
GGG##GGT	1	1.05659e-05	0	0	0
GGG##GT	1	1.05659e-05	0	0	0
GGG##GTA	2	2.11318e-05	0	0	0
GGG##TAC	8	8.45273e-05	0	0	0
GGG##TAG	5	5.28296e-05	0	0	0
GGG##TAT	2	2.11318e-05	0	0	0
GGG##TC	25	0.000264148	0	0	0
GGG##TCT	1	1.05659e-05	0	0	0
GGG##TG	25	0.000264148	0	0	0
GGG##TGA	3	3.16977e-05	0	0	0
GGG##TGC	3	3.16977e-05	0	0	0
GGG##TGT	1	1.05659e-05	0	0	0
GGG##TTA	3	3.16977e-05	0	0	0
GGG##TTT	4	4.22636e-05	0	0	0
GGT##	26	0.000274714	0	0	0
GGT##A	7	7.39614e-05	0	0	0
GGT##AAT	1	1.05659e-05	0	0	0
GGT##C	10	0.000105659	0	0	0
GGT##CA	4	4.22636e-05	0	0	0
GGT##CAC	1	1.05659e-05	0	0	0
GGT##CAT	1	1.05659e-05	0	0	0
GGT##CC	3	3.16977e-05	0	0	0
GGT##CCT	1	1.05659e-05	0	0	0
GGT##CG	3	3.16977e-05	0	0	0
GGT##CTC	1	1.05659e-05	0	0	0
GGT##G	13	0.000137357	0	0	0
GGT##GA	1	1.05659e-05	0	0	0
GGT##GAC	2	2.11318e-05	0	0	0
GGT##TAG	2	2.11318e-05	0	0	0
GGT##TC	1	1.05659e-05	0	0	0
GGT##TG	3	3.16977e-05	0	0	0
GGT##TTC	15	0.000158489	0	0	0
GGT##TTT	1	1.05659e-05	0	0	0
GT##AA	7	7.39614e-05	0	0	0
GT##AAA	2	2.11318e-05	0	0	0
GT##AAC	4	4.22636e-05	0	0	0
GT##AAG	1	1.05659e-05	0	0	0
GT##AAT	1	1.05659e-05	0	0	0
GT##AC	8	8.45273e-05	0	0	0
GT##ACA	3	3.16977e-05	0	0	0
GT##ACC	1	1.05659e-05	0	0	0
GT##AG	4	4.22636e-05	0	0	0
GT##AGG	1	1.05659e-05	0	0	0
GT##AT	12	0.000126791	0	0	0
GT##ATA	2	2.11318e-05	0	0	0
GT##ATG	1	1.05659e-05	0	0	0
GT##CA	28	0.000295845	0	0	0
GT##CAA	1	1.05659e-05	0	0	0
GT##CAC	10	0.000105659	0	0	0
GT##CAG	3	3.16977e-05	0	0	0
GT##CC	51	0.000538861	0	0	0
GT##CCC	8	8.45273e-05	0	0	0
GT##CCG	4	4.22636e-05	0	0	0
GT##CCT	5	5.28296e-05	0	0	0
GT##CG	21	0.000221884	0	0	0
GT##CGA	2	2.11318e-05	0	0	0
GT##CGG	17	0.00017962	0	0	0
GT##CT	4	4.22636e-05	0	0	0
GT##CTC	4	4.22636e-05	0	0	0
GT##CTG	1	1.05659e-05	0	0	0
GT##G	209	0.00220828	0	0	0
GT##GA	10	0.000105659	0	0	0
GT##GAC	11	0.000116225	0	0	0
GT##GC	46	0.000486032	0	0	0
GT##GCC	16	0.000169055	0	0	0
GT##GCG	8	8.45273e-05	0	0	0
GT##GCT	4	4.22636e-05	0	0	0
GT##GG	1	1.05659e-05	0	0	0
GT##GGC	1	1.05659e-05	0	0	0
GT##GT	1	1.05659e-05	0	0	0
GT##GTC	2	2.11318e-05	0	0	0
GT##T	27	0.00028528	0	0	0
GT##TA	3	3.16977e-05	0	0	0
GT##TAG	10	0.000105659	0	0	0
GT##TC	19	0.000200752	0	0	0
GT##TCA	2	2.11318e-05	0	0	0
GT##TCC	1	1.05659e-05	0	0	0
GT##TCT	2	2.11318e-05	0	0	0
GT##TG	14	0.000147923	0	0	0
GT##TGA	2	2.11318e-05	0	0	0
GT##TGC	1	1.05659e-05	0	0	0
GT##TGT	6	6.33955e-05	0	0	0
GT##TT	1	1.05659e-05	0	0	0
GT##TTA	5	5.28296e-05	0	0	0
GT##TTC	3	3.16977e-05	0	0	0
GTA##AA	1	1.05659e-05	0	0	0
GTA##AAA	1	1.05659e-05	0	0	0
GTA##AAC	1	1.05659e-05	0	0	0
GTA##ACA	1	1.05659e-05	0	0	0
GTA##C	5	5.28296e-05	0	0	0
GTA##CA	15	0.000158489	0	0	0
GTA##CC	2	2.11318e-05	0	0	0
GTA##CCC	1	1.05659e-05	0	0	0
GTA##CG	1	1.05659e-05	0	0	0
GTA##CTC	1	1.05659e-05	0	0	0
GTA##GCC	1	1.05659e-05	0	0	0
GTA##GCT	1	1.05659e-05	0	0	0
GTA##GG	1	1.05659e-05	0	0	0
GTA##GT	2	2.11318e-05	0	0	0
GTA##T	1	1.05659e-05	0	0	0
GTA##TAA	2	2.11318e-05	0	0	0
GTA##TG	3	3.16977e-05	0	0	0
GTA##TGC	1	1.05659e-05	0	0	0
GTA##TTA	1	1.05659e-05	0	0	0
GTC##	13	0.000137357	0	0	0
GTC##A	3	3.16977e-05	0	0	0
GTC##AC	1	1.05659e-05	0	0	0
GTC##ACC	1	1.05659e-05	0	0	0
GTC##AT	11	0.000116225	0	0	0
GTC##C	3	3.16977e-05	0	0	0
GTC##CA	2	2.11318e-05	0	0	0
GTC##CAC	1	1.05659e-05	0	0	0
GTC##CAG	1	1.05659e-05	0	0	0
GTC##CC	14	0.000147923	0	0	0
GTC##CG	2	2.11318e-05	0	0	0
GTC##CT	2	2.11318e-05	0	0	0
GTC##CTC	5	5.28296e-05	0	0	0
GTC##G	2	2.11318e-05	0	0	0
GTC##GAC	1	1.05659e-05	0	0	0
GTC##GC	2	2.11318e-05	0	0	0
GTC##GCC	1	1.05659e-05	0	0	0
GTC##GCT	2	2.11318e-05	0	0	0
GTC##GG	1	1.05659e-05	0	0	0
GTC##TAC	1	1.05659e-05	0	0	0
GTC##TAG	1	1.05659e-05	0	0	0
GTC##TC	1	1.05659e-05	0	0	0
GTC##TG	4	4.22636e-05	0	0	0
GTC##TT	1	1.05659e-05	0	0	0
GTG##	51	0.000538861	0	0	0
GTG##AAC	2	2.11318e-05	0	0	0
GTG##ACC	3	3.16977e-05	0	0	0
GTG##ACT	5	5.28296e-05	0	0	0
GTG##AG	5	5.28296e-05	0	0	0
GTG##ATT	1	1.05659e-05	0	0	0
GTG##C	30	0.000316977	0	0	0
GTG##CA	6	6.33955e-05	0	0	0
GTG##CAT	3	3.16977e-05	0	0	0
GTG##CCG	2	2.11318e-05	0	0	0
GTG##CG	14	0.000147923	0	0	0
[truncated: 703 more rows]

## Sheet: Figure 3e
Raw data for the figure 3e. Growth of the E. coli SQA18 strain expressing wt ribosomes or ribosomes containing 23S-cp5S variants DH42(CUG/A) (referred as DH42*) and DH42(CG/0).
WT
Replicate #/Time (h)	0	0.296806	0.593583	0.890389	1.18719	1.48397	1.78078	2.07758	2.37439	2.67117	2.96797	3.26478	3.56156	3.85836	4.15517	4.45194	4.74875	5.04556	5.34233	5.63914	5.93619	6.233	6.52981	6.82658	7.12339	7.42019	7.717	8.01378	8.31058	8.60739	8.90417	9.20097	9.49778	9.79456	10.0914	10.3882	10.6849	10.9818	11.2786	11.5753	11.8721	12.1689	12.4657	12.7625	13.0593	13.3561	13.6529	13.9497	14.2465
1	0.0047	0.00520001	0.0052	0.0053	0.0054	0.0057	0.006	0.0064	0.00690001	0.0077	0.0088	0.0102	0.0118	0.0136	0.0165	0.0197	0.0241	0.0291	0.0349	0.0428	0.0509	0.0618	0.0697	0.0816	0.0972	0.1165	0.1408	0.1706	0.207	0.2488	0.2968	0.3344	0.3784	0.4012	0.4183	0.4305	0.4466	0.4647	0.4809	0.5013	0.5206	0.5369	0.5511	0.5635	0.57	0.5724	0.5767	0.5798	0.5816
2	0.0069	0.00910001	0.0091	0.01	0.0096	0.0106	0.0096	0.0118	0.0118	0.0127	0.0137	0.0149	0.0166	0.0188	0.022	0.0255	0.0299	0.0356	0.0414	0.0504	0.0595	0.0702	0.0795	0.0918	0.1097	0.1313	0.1578	0.1927	0.2339	0.2782	0.3254	0.3669	0.4032	0.4253	0.4444	0.4609	0.4785	0.4994	0.5179	0.5385	0.5575	0.5741	0.5908	0.5987	0.6027	0.6065	0.6103	0.6137	0.6155
3	0.00740001	0.0074	0.0079	0.0081	0.00830001	0.0086	0.0087	0.0095	0.0097	0.0107	0.0118	0.0132	0.0149	0.017	0.0201	0.0238	0.0285	0.0343	0.0409	0.0499	0.0589	0.0701	0.0799	0.0938	0.1115	0.1345	0.1625	0.1985	0.2422	0.2873	0.3335	0.3766	0.4102	0.4314	0.4508	0.4655	0.4845	0.5054	0.5245	0.5443	0.5634	0.5798	0.5963	0.6014	0.6061	0.6097	0.6133	0.6164	0.6174
4	0.0051	0.005	0.005	0.005	0.0052	0.0055	0.0057	0.0062	0.0068	0.0076	0.0086	0.01	0.0117	0.0142	0.0172	0.0207	0.0252	0.0309	0.0374	0.0462	0.0553	0.0661	0.0758	0.0897	0.1074	0.1306	0.1582	0.1944	0.2378	0.2823	0.328	0.3704	0.4027	0.4228	0.4418	0.4569	0.4763	0.4969	0.515	0.5354	0.5539	0.5694	0.5853	0.591	0.5953	0.5977	0.6017	0.6036	0.6057
5	0.00560001	0.0054	0.0053	0.0055	0.0057	0.0058	0.0061	0.0066	0.0074	0.0079	0.009	0.0105	0.0122	0.0145	0.0176	0.0214	0.0258	0.0313	0.0379	0.0466	0.0556	0.0666	0.0761	0.0902	0.1077	0.1312	0.1596	0.1955	0.2392	0.2846	0.3289	0.3715	0.403	0.4224	0.4416	0.4565	0.4757	0.4965	0.515	0.5352	0.5538	0.5698	0.5845	0.5893	0.5934	0.5971	0.6003	0.6038	0.6056
6	0.0058	0.0056	0.0056	0.0056	0.0058	0.0061	0.0064	0.0068	0.00749999	0.0082	0.0093	0.0109	0.0125	0.0148	0.018	0.0216	0.0262	0.0321	0.0389	0.0476	0.0566	0.0676	0.0776	0.0921	0.11	0.1339	0.1625	0.1994	0.2436	0.2896	0.3333	0.3768	0.4066	0.4265	0.4453	0.4604	0.4791	0.5003	0.5191	0.5386	0.5565	0.5733	0.5872	0.5927	0.5949	0.5987	0.603	0.6053	0.6062
7	0.0042	0.0041	0.0042	0.00430001	0.0045	0.00470001	0.00520001	0.00560001	0.0066	0.0084	0.0094	0.0095	0.0121	0.0138	0.0181	0.0213	0.0265	0.0312	0.0393	0.048	0.0565	0.0678	0.0779	0.0919	0.11	0.1343	0.1629	0.1999	0.245	0.2909	0.3346	0.379	0.408	0.4278	0.4464	0.462	0.4803	0.5019	0.5199	0.5409	0.5586	0.5758	0.5883	0.5941	0.5975	0.6005	0.6054	0.6069	0.608
8	0.0064	0.0062	0.006	0.006	0.0062	0.0064	0.0068	0.0071	0.008	0.0087	0.0097	0.0114	0.013	0.0154	0.0186	0.0222	0.0268	0.0328	0.0399	0.0483	0.0577	0.0685	0.0784	0.0931	0.1112	0.135	0.1638	0.2009	0.2451	0.2915	0.3343	0.3787	0.4076	0.4273	0.4471	0.4612	0.4809	0.5028	0.5209	0.5409	0.5591	0.575	0.5892	0.5938	0.5982	0.6013	0.606	0.6084	0.6098
9	0.006	0.0058	0.0059	0.006	0.0063	0.0064	0.0067	0.0072	0.00780001	0.0086	0.0096	0.0112	0.0129	0.0151	0.0181	0.0218	0.0262	0.0323	0.0391	0.0475	0.0566	0.0672	0.0771	0.0914	0.1092	0.1331	0.1613	0.1974	0.2415	0.2861	0.3293	0.3735	0.4032	0.423	0.4414	0.456	0.4738	0.4949	0.5131	0.5337	0.5508	0.5674	0.5811	0.5873	0.591	0.5932	0.5972	0.5997	0.6015
10	0.0059	0.00570001	0.00560001	0.0059	0.006	0.0062	0.0065	0.007	0.0076	0.0084	0.0093	0.0108	0.0125	0.0148	0.0179	0.0214	0.026	0.0315	0.0383	0.0469	0.056	0.0668	0.0766	0.0909	0.1084	0.1326	0.1601	0.1972	0.2409	0.286	0.3301	0.3744	0.404	0.4238	0.4425	0.4577	0.4752	0.4961	0.5137	0.5343	0.5524	0.5687	0.582	0.5887	0.5921	0.5951	0.599	0.6016	0.6034
11	0.0044	0.0045	0.0044	0.0046	0.0047	0.0049	0.0052	0.0055	0.0062	0.0069	0.008	0.0095	0.0111	0.0136	0.0168	0.0203	0.025	0.0309	0.0379	0.0467	0.0556	0.0666	0.0764	0.0913	0.1091	0.1329	0.1614	0.1986	0.2416	0.2872	0.3309	0.3756	0.4035	0.423	0.4419	0.4579	0.4761	0.4958	0.5146	0.5349	0.5532	0.5696	0.5828	0.5886	0.5923	0.5959	0.5992	0.602	0.603
12	0.0046	0.0049	0.005	0.0051	0.0052	0.0056	0.0057	0.0061	0.0069	0.0075	0.0085	0.0098	0.0115	0.0139	0.0167	0.0205	0.0246	0.0299	0.0364	0.0448	0.0533	0.0641	0.0731	0.0868	0.1035	0.126	0.1513	0.186	0.2268	0.2703	0.3158	0.3576	0.3935	0.4127	0.4296	0.4432	0.4594	0.4768	0.4966	0.5177	0.5341	0.5509	0.5651	0.5735	0.5767	0.5812	0.5832	0.586	0.5864
CUG/A
Replicate #/Time (h)	0	0.296806	0.593583	0.890389	1.18719	1.48397	1.78078	2.07758	2.37439	2.67117	2.96797	3.26478	3.56156	3.85836	4.15517	4.45194	4.74875	5.04556	5.34233	5.63914	5.93619	6.233	6.52981	6.82658	7.12339	7.42019	7.717	8.01378	8.31058	8.60739	8.90417	9.20097	9.49778	9.79456	10.0914	10.3882	10.6849	10.9818	11.2786	11.5753	11.8721	12.1689	12.4657	12.7625	13.0593	13.3561	13.6529	13.9497	14.2465
1	0.0051	0.005	0.0049	0.005	0.005	0.005	0.005	0.005	0.0051	0.0051	0.005	0.0051	0.0051	0.00520001	0.0051	0.005	0.0051	0.0051	0.0052	0.0051	0.0051	0.0051	0.0051	0.005	0.0051	0.005	0.0051	0.0051	0.0051	0.005	0.0051	0.005	0.0051	0.0051	0.0051	0.0052	0.00520001	0.00520001	0.00520001	0.00520001	0.0055	0.0055	0.00560001	0.00560001	0.00560001	0.0058	0.00610001	0.00629999	0.00650001
2	0.0058	0.0059	0.0056	0.0058	0.0056	0.0057	0.0058	0.0058	0.006	0.0058	0.0059	0.0059	0.0059	0.006	0.0058	0.0059	0.006	0.006	0.0059	0.006	0.0059	0.006	0.006	0.006	0.0059	0.0058	0.0059	0.0058	0.0059	0.0059	0.0057	0.0059	0.006	0.006	0.0059	0.00610001	0.0059	0.0061	0.0062	0.0061	0.0064	0.0063	0.0065	0.0065	0.0067	0.00690001	0.0072	0.0073	0.0075
3	0.0088	0.0097	0.0094	0.00889999	0.01	0.0086	0.0097	0.00889999	0.0102	0.0097	0.0097	0.0094	0.0097	0.00920001	0.0093	0.0099	0.0095	0.0095	0.0104	0.0111	0.0106	0.0102	0.0106	0.0105	0.0102	0.0101	0.0106	0.01	0.0108	0.0101	0.0107	0.0101	0.0099	0.0104	0.0105	0.0109	0.0104	0.0113	0.0102	0.0117	0.0115	0.0107	0.0116	0.0121	0.0112	0.0116	0.0118	0.0118	0.011
4	0.0071	0.0071	0.007	0.0069	0.0069	0.0067	0.0068	0.0069	0.0069	0.007	0.0069	0.0068	0.0068	0.0068	0.0068	0.0068	0.00669999	0.00669999	0.0068	0.0069	0.00669999	0.0068	0.0068	0.0068	0.0068	0.0068	0.00669999	0.0066	0.0069	0.0068	0.0069	0.00669999	0.0069	0.0069	0.0068	0.0069	0.0071	0.0071	0.0071	0.0072	0.0072	0.0073	0.0075	0.00759999	0.0077	0.0078	0.008	0.0083	0.0086
5	0.0062	0.006	0.006	0.0059	0.0061	0.0059	0.0059	0.0062	0.0061	0.0059	0.0059	0.0059	0.0058	0.006	0.0064	0.0059	0.0059	0.006	0.0061	0.0059	0.0064	0.0062	0.0058	0.0058	0.0058	0.0058	0.0059	0.0059	0.0058	0.0058	0.0058	0.0058	0.0058	0.0059	0.0059	0.0059	0.006	0.0061	0.006	0.0061	0.0062	0.0063	0.0064	0.0065	0.0066	0.0068	0.0071	0.0074	0.0075
6	0.0067	0.0066	0.00669999	0.0066	0.0066	0.0065	0.0066	0.00669999	0.0066	0.0066	0.0066	0.00669999	0.0066	0.0066	0.0066	0.0066	0.0067	0.00669999	0.00669999	0.00669999	0.0067	0.0066	0.0066	0.0066	0.0065	0.00669999	0.00650001	0.00650001	0.0066	0.0065	0.00669999	0.0066	0.0065	0.00650001	0.00650001	0.00669999	0.0067	0.0068	0.0068	0.0068	0.007	0.00690001	0.00709999	0.0072	0.0072	0.0075	0.0076	0.0079	0.008
7	0.0051	0.0051	0.0051	0.0053	0.0053	0.0053	0.0053	0.00520001	0.0053	0.0053	0.0053	0.0054	0.0053	0.0053	0.0053	0.0053	0.0054	0.0053	0.0053	0.0053	0.0054	0.0052	0.0053	0.00520001	0.00520001	0.00520001	0.0051	0.0051	0.0051	0.0051	0.005	0.005	0.005	0.0051	0.0049	0.0049	0.0051	0.005	0.005	0.00520001	0.00520001	0.00520001	0.0053	0.0055	0.0054	0.00570001	0.0058	0.006	0.0062
8	0.00629999	0.0061	0.0059	0.0061	0.006	0.0061	0.0061	0.0059	0.006	0.0061	0.0059	0.0061	0.0061	0.006	0.0061	0.0062	0.006	0.0061	0.0059	0.0061	0.0061	0.0061	0.006	0.006	0.0061	0.0061	0.0061	0.006	0.0062	0.0061	0.0061	0.0061	0.006	0.0061	0.0061	0.006	0.0062	0.0063	0.0063	0.0064	0.0064	0.0065	0.0068	0.0067	0.0068	0.0071	0.0072	0.0072	0.00780001
9	0.0051	0.0049	0.0049	0.0049	0.0051	0.0048	0.0049	0.0049	0.005	0.0049	0.0049	0.0051	0.0051	0.005	0.0049	0.005	0.0049	0.0053	0.0052	0.0052	0.0052	0.0052	0.0053	0.0051	0.0051	0.0051	0.0051	0.005	0.005	0.0051	0.005	0.0052	0.0052	0.0052	0.0051	0.0052	0.0052	0.0053	0.0053	0.0055	0.0055	0.0055	0.0058	0.0057	0.0059	0.0062	0.0063	0.0066	0.0068
10	0.00669999	0.0067	0.006	0.00610001	0.006	0.0059	0.0059	0.006	0.0065	0.0063	0.006	0.006	0.006	0.0067	0.00650001	0.00650001	0.00690001	0.0066	0.0067	0.0068	0.0067	0.0068	0.0066	0.0067	0.0066	0.0062	0.0066	0.0063	0.0068	0.0064	0.00650001	0.0065	0.0065	0.0068	0.00610001	0.0062	0.0064	0.0067	0.0067	0.0063	0.0067	0.00690001	0.0071	0.0072	0.00740001	0.0072	0.0076	0.00780001	0.00780001
11	0.0039	0.0041	0.0041	0.004	0.004	0.0039	0.0039	0.0039	0.004	0.0038	0.0038	0.004	0.0039	0.0039	0.0037	0.0038	0.0039	0.004	0.0039	0.004	0.0039	0.0039	0.0039	0.0039	0.0039	0.0039	0.0038	0.004	0.0039	0.0039	0.004	0.004	0.0039	0.0037	0.0039	0.0039	0.0041	0.0042	0.0039	0.0042	0.0043	0.0042	0.0045	0.00430001	0.0046	0.0045	0.0046	0.0052	0.00520001
12	0.0059	0.0062	0.0062	0.0064	0.0062	0.0063	0.0061	0.0063	0.0062	0.0062	0.0061	0.0062	0.0061	0.0061	0.0059	0.0061	0.006	0.006	0.006	0.006	0.0059	0.0059	0.0059	0.0057	0.0057	0.0059	0.0057	0.00560001	0.0055	0.00560001	0.0055	0.00560001	0.0055	0.0053	0.0054	0.0053	0.00520001	0.0053	0.0053	0.00520001	0.00520001	0.0051	0.0053	0.0052	0.0052	0.00520001	0.0053	0.0056	0.00560001
CG/0
Replicate #/Time (h)	0	0.296806	0.593583	0.890389	1.18719	1.48397	1.78078	2.07758	2.37439	2.67117	2.96797	3.26478	3.56156	3.85836	4.15517	4.45194	4.74875	5.04556	5.34233	5.63914	5.93619	6.233	6.52981	6.82658	7.12339	7.42019	7.717	8.01378	8.31058	8.60739	8.90417	9.20097	9.49778	9.79456	10.0914	10.3882	10.6849	10.9818	11.2786	11.5753	11.8721	12.1689	12.4657	12.7625	13.0593	13.3561	13.6529	13.9497	14.2465
1	0.0028	0.0031	0.0038	0.0026	0.0038	0.0036	0.0026	0.0034	0.00340001	0.00300001	0.0032	0.0026	0.0028	0.0023	0.0027	0.0027	0.0026	0.0027	0.00229999	0.0028	0.0024	0.00250001	0.00250001	0.00250001	0.0026	0.00300001	0.0026	0.0027	0.0036	0.0026	0.0027	0.0026	0.0026	0.0027	0.0026	0.00269999	0.0028	0.0028	0.0028	0.0028	0.0028	0.0026	0.00300001	0.0029	0.0029	0.0027	0.0028	0.0029	0.0031
2	0.0016	0.0016	0.0013	0.0014	0.0012	0.0013	0.0012	0.0012	0.0014	0.0011	0.0013	0.0013	0.0013	0.0014	0.0013	0.0014	0.0013	0.0015	0.0013	0.0015	0.0014	0.0014	0.0014	0.0015	0.0014	0.0014	0.0015	0.0015	0.0015	0.0015	0.0014	0.0016	0.0016	0.00170001	0.0016	0.00170001	0.0016	0.0016	0.0018	0.0017	0.002	0.0018	0.002	0.002	0.002	0.0021	0.0023	0.0024	0.0024
3	0.0019	0.0016	0.0016	0.00139999	0.0013	0.0012	0.0013	0.0012	0.001	0.0012	0.0012	0.0012	0.0012	0.00120001	0.0011	0.0015	0.0015	0.0014	0.0014	0.0014	0.0015	0.0014	0.0015	0.0014	0.0015	0.0015	0.0016	0.0015	0.0014	0.0016	0.0016	0.0016	0.0016	0.0016	0.0017	0.0017	0.0017	0.0017	0.0019	0.0018	0.002	0.00210001	0.002	0.002	0.0022	0.0024	0.0024	0.0025	0.0026
4	0.0027	0.0027	0.0025	0.0023	0.0022	0.0021	0.002	0.0022	0.0021	0.0022	0.0022	0.0021	0.002	0.0022	0.002	0.0022	0.002	0.0021	0.0021	0.0021	0.0022	0.0021	0.0022	0.0021	0.0021	0.0022	0.0022	0.0022	0.0022	0.0022	0.00229999	0.00229999	0.0024	0.0024	0.0024	0.00229999	0.0024	0.0024	0.0026	0.0025	0.0027	0.0026	0.0027	0.0028	0.003	0.003	0.0031	0.0031	0.0034
5	0.0033	0.0028	0.0027	0.0026	0.0027	0.0025	0.0026	0.0025	0.0026	0.0024	0.0024	0.0025	0.0025	0.0027	0.0026	0.0026	0.0025	0.0027	0.0026	0.0027	0.0025	0.0027	0.0025	0.0026	0.0026	0.0027	0.0027	0.0027	0.0026	0.0027	0.0028	0.0027	0.0027	0.0029	0.0029	0.0029	0.0029	0.0029	0.0029	0.003	0.0032	0.0032	0.0032	0.0033	0.0034	0.0035	0.0036	0.0038	0.004
6	0.0034	0.0034	0.0035	0.0033	0.003	0.0033	0.0033	0.0034	0.0029	0.003	0.0028	0.0029	0.0028	0.0029	0.0029	0.0029	0.0029	0.0029	0.003	0.003	0.0029	0.003	0.0029	0.003	0.003	0.00309999	0.003	0.003	0.003	0.00309999	0.0033	0.00309999	0.00319999	0.0031	0.0031	0.00319999	0.0032	0.0034	0.0033	0.0035	0.00359999	0.00340001	0.0038	0.0038	0.0037	0.0039	0.004	0.0043	0.0044
7	0.0022	0.0032	0.0031	0.00300001	0.0029	0.0031	0.0031	0.00300001	0.0023	0.002	0.00260001	0.00300001	0.0029	0.00300001	0.0029	0.0029	0.00300001	0.0029	0.0023	0.0022	0.0022	0.0022	0.0022	0.0022	0.0023	0.0022	0.0024	0.0023	0.0023	0.0023	0.0023	0.0023	0.0024	0.0024	0.0024	0.0024	0.00260001	0.00250001	0.00260001	0.0027	0.0028	0.0027	0.0026	0.0028	0.0029	0.00300001	0.0031	0.0031	0.00340001
8	0.00229999	0.0022	0.0021	0.002	0.0019	0.002	0.0018	0.0016	0.0017	0.0017	0.0016	0.0017	0.0017	0.0018	0.0018	0.0019	0.0017	0.0017	0.0017	0.0018	0.0018	0.0018	0.0016	0.0018	0.0019	0.0018	0.0018	0.0019	0.0019	0.0019	0.0018	0.0019	0.0019	0.002	0.002	0.0018	0.0021	0.0021	0.0022	0.0022	0.0024	0.0023	0.00250001	0.00250001	0.0026	0.0027	0.0029	0.0026	0.0031
9	0.0033	0.0036	0.0033	0.0032	0.0033	0.0029	0.003	0.003	0.0029	0.0029	0.003	0.0031	0.0031	0.003	0.0029	0.003	0.003	0.0033	0.0034	0.0033	0.0034	0.0034	0.0033	0.0033	0.0034	0.0034	0.0034	0.0033	0.0034	0.0035	0.00390001	0.0035	0.0035	0.0035	0.0035	0.0035	0.0037	0.0037	0.0037	0.0038	0.004	0.0044	0.0039	0.0039	0.004	0.0041	0.0044	0.0045	0.0046
10	0.0031	0.0028	0.0026	0.0027	0.00250001	0.00250001	0.0023	0.0024	0.0024	0.0023	0.0024	0.0024	0.0024	0.00250001	0.00250001	0.00260001	0.00250001	0.0024	0.00250001	0.00260001	0.00250001	0.00260001	0.00260001	0.00260001	0.00250001	0.00260001	0.0026	0.00260001	0.0027	0.0026	0.0028	0.00250001	0.0026	0.0027	0.0027	0.0028	0.0028	0.0029	0.0029	0.00300001	0.0031	0.00300001	0.003	0.0032	0.0032	0.0032	0.0036	0.0036	0.0037
11	0.0016	0.0018	0.0018	0.0016	0.0024	0.0023	0.0022	0.0012	0.002	0.0014	0.0013	0.0011	0.0019	0.0018	0.0019	0.0018	0.002	0.0014	0.002	0.0014	0.0017	0.0015	0.0012	0.0021	0.002	0.0012	0.0019	0.0015	0.00189999	0.0013	0.0021	0.0017	0.0022	0.0011	0.0021	0.0014	0.0015	0.0023	0.0014	0.0017	0.0017	0.00229999	0.0017	0.0015	0.0025	0.0024	0.0017	0.0027	0.00210001
12	0.0018	0.0017	0.0019	0.002	0.002	0.002	0.00189999	0.002	0.0017	0.0016	0.0016	0.0016	0.0015	0.0016	0.0016	0.0017	0.0015	0.0017	0.0017	0.0018	0.0016	0.0017	0.0018	0.0017	0.0018	0.0018	0.0018	0.0019	0.0017	0.0019	0.002	0.0019	0.0019	0.0018	0.0019	0.0018	0.002	0.002	0.0021	0.00210001	0.0022	0.00210001	0.00210001	0.0023	0.0025	0.00250001	0.00250001	0.00269999	0.0027
[truncated: 105 more columns]

## Sheet: Figure 4
Raw data for the figure 4. Functional ribosomes with the hybrid 23S-cp5S rRNA are highly active in translation.
DHFR
Replicate 1
Time (min)	0	12	24	36	48	60
wt	3692.69	14785.5	22518.9	28133.6	32916.3	24134.9
mut	4780.81	11345.7	17573.1	21643.6	26312.1	23651.3
Replicate 2
Time (min)	0	12	24	36	48	60
wt	2793.95	8829.45	17124.4	19497.9	27411.2	23931.5
mut	2977.8	8710.87	13401.9	17751.7	20949	17299.1
GFP
Replicate 1
Time (min)	0	10	20	30	40	50	60	70	80	90	100	110	120	130	140	150	160	170	180
wt	412	550	2551	7772	14396	20750	25873	29475	31836	33417	34098	34313	34121	33935	33925	33794	33145	32804	31827
mut	412	428	1094	3708	7909	12700	17178	20922	23935	26299	28182	29303	30322	30909	31180	31418	31381	31591	31478
Replicate 2
Time (min)	0	10	20	30	40	50	60	70	80	90	100	110	120	130	140	150	160	170	180
wt	388	561	1797	5449	11082	16968	21771	25682	28690	30872	32379	33417	33985	34211	34073	33730	33208	32842	32451
mut	354	398	1129	3660	7620	12153	16482	20224	23216	25948	28093	29818	31240	32162	32780	33271	33539	33917	33920
Replicate 3
Time (min)	0	10	20	30	40	50	60	70	80	90	100	110	120	130	140	150	160	170	180
wt	366	504	2559	7969	15762	24121	31547	37663	42106	46100	48727	50295	51353	51510	51424	51098	50919	50785	50142
mut	378	391	1136	3654	7583	12126	16541	20627	23874	26912	29633	31845	33890	35374	36638	37894	38710	39556	39991

## Sheet: Figures 5e and S2
Raw data for figures 5e and Supplementary figure 2. Protein composition of the ribosomes in wt or mutant 70S particules and of the unassociated mutant 50S subunits.																							Normalized data
Protein IDs	Ratio L/M WT 70S; replicate 1	Ratio L/M unassociated WT 50S; replicate 1	Ratio L/M MUT 70S; replicate 1	Ratio L/M unassociated MUT 50S; replicate 1	Ratio L/M WT 70S; replicate 2	Ratio L/M unassociated WT 50S; replicate 2	Ratio L/M MUT 70S; replicate 2	Ratio L/M unassociated MUT 50S; replicate 2		Unique peptides	Unique peptides WT 70S; replicate 1	Unique peptides unassociated WT 50S; replicate 1	Unique peptides MUT 70S; replicate 1	Unique peptides unassociated MUT 50S; replicate 1		Unique peptides	Unique peptides WT 70S; replicate 2	Unique peptides unassociatedWT 50S; replicate 2	Unique peptides MUT 70S; replicate 2	Unique peptides unassociated MUT 50S; replicate 2			Protein	Ratio L/M WT 70S replicate 1	Ratio L/M unassociated WT 50S replicate 1	Ratio L/M MUT 70S replicate 1	Ratio L/M unassociated MUT 50S replicate 1	Ratio L/M WT 70S replicate 2	Ratio L/M unassociated WT 50S replicate 2	Ratio L/M MUT 70S replicate 2	Ratio L/M unassociated MUT 50S replicate 2
sp|P0A7L0|RL1_ECOLI	3.46957	0.852515	2.23879	0.964506	3.15169	1.59604	1.38552	1.66753		51	50	47	45	50		41	33	37	37	41			uL1	1.03624	1.04611	1.09817	1.0985	1.04459	1.05188	1.0711	1.10542
sp|P60422|RL2_ECOLI	3.34024	0.819135	2.21916	0.987557	2.98365	1.48965	1.37557	1.72265		74	66	62	63	67		57	50	55	52	52			uL2	0.997612	1.00515	1.08854	1.12475	0.988897	0.981758	1.06341	1.14197
sp|P60438|RL3_ECOLI	3.50361	0.870322	2.26526	1.01189	3.22997	1.65566	1.42116	1.75664		56	51	50	49	52		41	38	39	37	41			uL3	1.04641	1.06796	1.11116	1.15247	1.07054	1.09117	1.09865	1.16449
sp|P60723|RL4_ECOLI	3.44175	0.870777	2.18656	1.01728	3.10164	1.62082	1.39297	1.67146		48	45	46	45	45		33	29	32	31	32			uL4	1.02793	1.06852	1.07255	1.15861	1.028	1.06821	1.07686	1.10803
sp|P62399|RL5_ECOLI	3.60594	0.847817	2.13844	0.981065	3.16246	1.59803	1.351	1.68945		54	52	52	49	49		43	41	41	40	43			uL5	1.07697	1.04035	1.04895	1.11736	1.04816	1.05319	1.04442	1.11995
sp|P0AG55|RL6_ECOLI	3.24971	0.791954	1.89984	0.854701	2.83142	1.40926	1.18998	1.44442		42	40	40	38	38		32	26	28	30	31			uL6	0.970575	0.971798	0.931909	0.973442	0.938441	0.928782	0.919934	0.957521
sp|P0A7R1|RL9_ECOLI	3.25988	0.803729	1.95305	0.89071	2.96112	1.4794	1.23207	1.52506		38	38	37	37	38		29	26	26	26	28			bL9	0.973612	0.986248	0.958009	1.01445	0.98143	0.975005	0.952474	1.01098
sp|P0A7J3|RL10_ECOLI	3.75728	0.768758	2.16868	0.822301	3.49516	1.58213	1.3947	1.41579		44	43	42	41	41		30	27	30	27	28			uL10	1.12217	0.943334	1.06378	0.93654	1.15843	1.04271	1.0782	0.938542
sp|P0A7J7|RL11_ECOLI	3.4904	0.775314	2.06062	0.864528	3.20123	1.49071	1.31907	1.48394		25	24	18	21	22		17	16	16	15	15			uL11	1.04246	0.951379	1.01078	0.984634	1.06101	0.982461	1.01973	0.983723
sp|P0A7K2|RL7_ECOLI	3.96008	0.778574	2.1093	0.81011	3.5966	1.56944	1.42491	1.41697		25	25	23	22	23		18	17	16	17	17			bL12	1.18274	0.955379	1.03466	0.922656	1.19205	1.03435	1.10155	0.939327
sp|P0AA10|RL13_ECOLI	3.3195	0.868508	2.15364	1.01084	3.07645	1.66223	1.37067	1.68455		35	31	33	29	33		22	20	21	22	22			uL13	0.99142	1.06574	1.0564	1.15127	1.01965	1.0955	1.05962	1.11671
sp|P0ADY3|RL14_ECOLI	3.33634	0.877193	2.11716	0.979816	3.1053	1.65892	1.35801	1.70675		38	34	35	30	36		24	19	21	23	22			uL14	0.996447	1.07639	1.03851	1.11594	1.02922	1.09332	1.04983	1.13142
sp|P02413|RL15_ECOLI	3.30852	0.857339	2.13616	1.0005	3.06457	1.62088	1.35761	1.73382		37	33	34	34	34		29	28	28	29	28			uL15	0.98814	1.05203	1.04783	1.1395	1.01572	1.06825	1.04952	1.14937
sp|P0ADY7|RL16_ECOLI	3.09406	0.671096	1.63819	0.403633	2.72502	1.16439	1.05901	0.667022		35	32	29	27	32		16	13	16	14	14			uL16	0.924088	0.823495	0.803564	0.459708	0.903176	0.767395	0.818683	0.442177
sp|P0AG44|RL17_ECOLI	3.34672	0.859623	2.17297	0.97704	3.06054	1.61697	1.34099	1.73877		33	31	28	28	32		23	20	20	22	23			bL17	0.999549	1.05483	1.06588	1.11278	1.01438	1.06567	1.03667	1.15265
sp|P0C018|RL18_ECOLI	3.24981	0.831463	2.01556	0.96965	3.00237	1.53344	1.32231	1.66074		31	30	28	30	29		18	16	17	15	18			uL18	0.970606	1.02028	0.988672	1.10436	0.995102	1.01062	1.02224	1.10093
sp|P0A7K6|RL19_ECOLI	3.36678	0.863111	2.16254	0.997705	2.99419	1.62082	1.34564	1.71145		33	32	32	31	33		22	22	22	22	20			bL19	1.00554	1.05911	1.06077	1.13631	0.992391	1.06821	1.04027	1.13454
sp|P0A7L3|RL20_ECOLI	3.72384	0.854482	2.33296	0.995322	3.15886	1.66434	1.38462	1.71804		36	30	28	25	32		25	20	22	24	24			bL20	1.11218	1.04853	1.14436	1.1336	1.04697	1.09689	1.0704	1.13891
sp|P0AG48|RL21_ECOLI	3.51519	0.919287	2.25841	1.04157	3.22435	1.67799	1.42159	1.80229		26	24	24	18	21		22	19	18	18	21			bL21	1.04986	1.12805	1.10779	1.18627	1.06867	1.10589	1.09898	1.19476
sp|P61175|RL22_ECOLI	3.11158	0.8088	2.01776	0.95057	2.85837	1.55783	1.3151	1.68022		33	32	29	29	32		23	22	22	22	23			uL22	0.929321	0.992469	0.989749	1.08263	0.947373	1.02669	1.01666	1.11384
sp|P0ADZ0|RL23_ECOLI	3.27557	0.867227	2.10899	1.01824	3.30447	1.70045	1.36988	1.761		28	25	22	20	23		13	11	13	13	13			uL23	0.9783	1.06417	1.0345	1.1597	1.09523	1.12069	1.05901	1.16738
sp|P60624|RL24_ECOLI	3.747	0.891742	2.23984	0.99167	3.30164	1.65251	1.42994	1.7641		27	24	25	25	25		22	21	21	19	21			uL24	1.1191	1.09425	1.09869	1.12944	1.09429	1.08909	1.10544	1.16944
sp|P68919|RL25_ECOLI	3.22883	0.810701	1.89193	0.797257	2.91036	1.41776	1.20278	1.30154		24	23	23	23	22		21	19	19	20	20			bL25	0.964338	0.994803	0.928031	0.908018	0.964606	0.934378	0.929826	0.862806
sp|P0A7L8|RL27_ECOLI	3.4174	0.801989	1.78253	0.698129	2.56641	1.37986	1.17933	1.16143		25	25	22	21	23		15	14	14	15	15			bL27	1.02066	0.984112	0.874367	0.795118	0.850606	0.909404	0.911699	0.769923
sp|P0A7M2|RL28_ECOLI	3.09914	0.756601	1.83645	0.804246	2.66113	1.32579	1.12499	1.3021		28	26	26	28	26		26	24	21	24	21			bL28	0.925606	0.928417	0.900813	0.915978	0.882002	0.873764	0.869689	0.863177
sp|P0A7M6|RL29_ECOLI	2.55167	0.782167	2.14032	0.989805	2.93565	1.43394	1.39472	1.70599		17	16	15	13	16		8	7	8	8	8			uL29	0.762095	0.959788	1.04987	1.12732	0.972988	0.945043	1.07821	1.13092
sp|P0AG51|RL30_ECOLI	3.30775	0.799616	1.93922	0.79713	2.94144	1.54916	1.21299	1.4367		16	15	14	15	16		14	13	13	13	13			uL30	0.987911	0.9812	0.951228	0.907873	0.974905	1.02098	0.937721	0.952404
sp|P0A7M9|RL31_ECOLI	3.1837	0.702445	1.87981	0.889205	2.9152	1.46735	1.33743	1.61608		21	19	16	18	19		14	14	13	14	14			bL31A	0.95086	0.861962	0.922082	1.01274	0.966209	0.967064	1.03393	1.07132
sp|P0A7N4|RL32_ECOLI	3.22862	0.848176	2.06488	0.976181	2.82406	1.62177	1.26749	1.64552		14	14	13	13	13		11	10	11	8	10			bL32	0.964276	1.04079	1.01286	1.1118	0.936003	1.06883	0.979855	1.09083
sp|P0A7N9|RL33_ECOLI	2.96086	0.737083	1.19031	0.484801	2.71673	1.28903	0.751993	0.811952		17	17	15	13	17		10	6	5	6	9			bL33	0.884305	0.904466	0.583869	0.552153	0.900428	0.849538	0.58134	0.538252
sp|P0A7P5|RL34_ECOLI	3.32016	0.844809	2.09464	0.970685	2.90875	1.50394	1.28564	1.66127		15	13	14	12	14		12	9	9	11	12			bL34	0.991617	1.03666	1.02746	1.10554	0.964073	0.991178	0.993888	1.10127
sp|P0A7Q1|RL35_ECOLI	3.19836	0.779545	1.9428	0.573888	2.62233	1.19819	1.18047	0.910747		15	10	14	14	14		9	5	8	7	6			bL35	0.95524	0.956571	0.952984	0.653616	0.869142	0.789674	0.912582	0.603744
sp|P0A7Q6|RL36_ECOLI	3.52175	0.681013	1.9188	0.45212	2.97283	1.26304	1.187	0.80444		13	12	9	11	11		7	7	6	6	6			bL36A	1.05182	0.835664	0.941208	0.514932	0.98531	0.832413	0.91763	0.533273
sp|P0AG67|RS1_ECOLI	1.48865	0.0764584	1.08713	0.0585137	1.36818	0.346669	0.641807	0.0918274		108	89	81	96	91		90	74	79	81	78			bS1	0.584086	0.0938213	0.743563	0.0666429	0.575364	0.228473	0.700404	0.0608734
sp|P0A7V0|RS2_ECOLI	2.63978	0.248626	1.48812	0.194772	2.29195	0.447768	0.900495	0.325468		53	51	40	44	47		38	33	33	35	33			uS2	1.03574	0.305087	1.01782	0.221831	0.963841	0.295103	0.982709	0.215756
sp|P0A7V3|RS3_ECOLI	2.62316	0.252118	1.5321	0.197367	2.43778	0.447968	0.949127	0.343077		57	54	45	47	46		40	37	34	36	37			uS3	1.02922	0.309371	1.0479	0.224787	1.02517	0.295236	1.03578	0.227429
sp|P0A7V8|RS4_ECOLI	2.60634	0.257235	1.55263	0.21	2.52385	0.472545	0.947239	0.35671		56	51	49	51	51		39	37	33	38	34			uS4	1.02262	0.31565	1.06194	0.239175	1.06136	0.311433	1.03372	0.236467
sp|P0A7W1|RS5_ECOLI	2.32926	0.247127	1.36154	0.194647	2.29985	0.447067	0.889759	0.338673		35	34	32	35	35		24	21	21	23	24			uS5	0.91391	0.303247	0.93125	0.221689	0.967166	0.294642	0.970993	0.22451
sp|P02358|RS6_ECOLI	2.61301	0.254719	1.46927	0.200084	2.55011	0.465268	0.942507	0.345459		27	24	22	24	24		18	15	17	17	17			uS6	1.02524	0.312563	1.00493	0.227881	1.07241	0.306637	1.02856	0.229009
sp|P02359|RS7_ECOLI	2.6329	0.225581	1.52397	0.18655	2.49221	0.425514	0.971817	0.315826		42	36	33	36	41		30	28	26	29	26			uS7	1.03304	0.276808	1.04235	0.212466	1.04806	0.280437	1.06054	0.209365
sp|P0A7W7|RS8_ECOLI	2.56997	0.241552	1.4577	0.200048	2.5057	0.460278	0.956663	0.352212		31	30	25	26	24		20	17	17	19	17			uS8	1.00835	0.296406	0.997021	0.22784	1.05373	0.303348	1.04401	0.233485
sp|P0A7X3|RS9_ECOLI	2.55781	0.252175	1.42088	0.189251	2.38692	0.470389	0.876424	0.328202		35	32	26	33	25		27	23	24	23	21			uS9	1.00358	0.309441	0.971833	0.215543	1.00378	0.310012	0.956441	0.217569
sp|P0A7R5|RS10_ECOLI	2.54712	0.25328	1.47176	0.194507	2.4079	0.440567	0.936768	0.335661		29	29	26	27	27		21	19	18	19	18			uS10	0.999388	0.310797	1.00663	0.221529	1.0126	0.290358	1.02229	0.222513
sp|P0A7R9|RS11_ECOLI	2.65696	0.249103	1.46716	0.207503	2.47341	0.456454	0.938615	0.331609		27	26	25	25	25		22	19	21	21	22			uS11	1.04248	0.305672	1.00349	0.236331	1.04015	0.300828	1.02431	0.219827
sp|P0A7S3|RS12_ECOLI	2.81516	0.256865	1.52513	0.212608	2.37366	0.454711	0.909918	0.3462		29	26	23	27	26		25	22	19	22	20			uS12	1.10455	0.315196	1.04314	0.242145	0.998204	0.299679	0.992993	0.2295
sp|P0A7S9|RS13_ECOLI	2.73067	0.264641	1.56174	0.212441	2.45839	0.467924	0.973615	0.354585		29	27	22	25	25		21	20	19	21	20			uS13	1.07141	0.324738	1.06818	0.241954	1.03384	0.308387	1.0625	0.235058
sp|P0AG59|RS14_ECOLI	2.57692	0.248694	1.45311	0.201515	2.33394	0.441365	0.900576	0.338662		25	22	22	17	19		18	15	17	17	15			uS14	1.01108	0.30517	0.993877	0.229511	0.9815	0.290883	0.982798	0.224503
sp|P0ADZ4|RS15_ECOLI	2.72309	0.261452	1.56035	0.214092	2.51345	0.464145	0.943218	0.346272		21	18	17	19	17		13	13	13	11	13			uS15	1.06843	0.320824	1.06723	0.243835	1.05699	0.305897	1.02933	0.229548
sp|P0A7T3|RS16_ECOLI	2.76159	0.250388	1.53511	0.200896	2.58018	0.484144	0.991768	0.359557		19	16	14	16	13		17	15	15	17	15			bS16	1.08354	0.307249	1.04996	0.228806	1.08505	0.319077	1.08232	0.238354
sp|P0AG63|RS17_ECOLI	2.74311	0.249657	1.5357	0.207779	2.53942	0.472836	0.950841	0.350557		25	23	17	19	22		13	12	13	12	11			uS17	1.07629	0.306351	1.05036	0.236645	1.06791	0.311624	1.03765	0.232388
sp|P0A7T7|RS18_ECOLI	2.61499	0.248385	1.48767	0.197769	2.41295	0.457038	0.944198	0.338696		20	18	17	18	15		15	15	15	15	15			bS18	1.02602	0.304791	1.01752	0.225245	1.01473	0.301213	1.0304	0.224525
sp|P0A7U3|RS19_ECOLI	2.73995	0.268168	1.56211	0.213721	2.51212	0.465181	0.94679	0.354258		22	22	18	22	18		21	18	17	20	20			uS19	1.07505	0.329067	1.06843	0.243412	1.05643	0.30658	1.03323	0.234842
sp|P0A7U7|RS20_ECOLI	2.0806	0.261657	1.23384	0.230261	2.10846	0.475014	0.822301	0.405055		22	22	19	19	20		10	8	10	10	10			bS20	0.816345	0.321076	0.843903	0.26225	0.886678	0.31306	0.897376	0.268516
sp|P68679|RS21_ECOLI	2.47127	0.230627	1.41625	0.183712	2.36614	0.417362	0.908678	0.306194		19	15	16	14	17		11	11	11	11	10			bS21	0.969627	0.283	0.968667	0.209235	0.995039	0.275064	0.991639	0.20298
